# Supplementary material for: Osteopontin mediates acquired resistance to hypoxia-inducing antiangiogenics and promotes anti–PD-L1 refractoriness in breast cancer models
Source: J Clin Invest. 2026 Jul 15;136(14):e174092. doi: 10.1172/JCI174092 (PMC13367972; doi:10.1172/JCI174092)
Supplement: Supporting data values [file jci-136-174092-s064.xlsx]

## Sheet: Fig. 1A
	FIGURE 1A	Tumor growth and mice OS in response to B20-4.1.1 or control.
	TUMOR GROWTH (%)
	TREATMENT	B20-4.1.1
	WEEKS OF TREATMENT	1	2	3	4	5	6	7	8	9	10	11	12
	AVERAGE GROWTH (%)	100	122.471	135.362	140.143	159.547	173.654	210.311	229.7	261.861	350.978	405.157	428.897
	SEM	0	6.24482	7.75355	10.6177	9.53913	7.98065	12.6818	16.8876	20.5294	33.4837	30.3495	27.7879
	NUMBER OF MICE	30	30	30	30	30	30	30	30	30	30	30	30
	TUMOR GROWTH (%)
	TREATMENT	ISOTYPE MOUSE IgG2A
	WEEKS OF TREATMENT	0	1	2	3	4	5	6
	AVERAGE GROWTH (%)	100	155.903	171.892	219.419	305.847	395.44	418.645
	SEM	0	7.22211	6.60053	14.0046	19.7397	19.3723	20.1183
	NUMBER OF MICE	36	36	36	36	36	36	36
	STATISTICAL ANALYSIS	TUMOR GROWTH ISOTYPE VS B20
	TWO WAY ANOVA WAS PERFROMENT FROM T0 TO T6 BECAUSE IGG2A TREATED MICE DO NOT SURVIVE MORE TIME
	Two-way ANOVA	Ordinary
	Alpha	0.05
	Source of Variation	% of total variation	P value	P value summary	Significant?
	Interaction	11.03	<0,0001	****	Yes
	Row Factor	34.91	<0,0001	****	Yes
	Column Factor	17.47	<0,0001	****	Yes
	ANOVA table	SS (Type III)	DF	MS	F (DFn, DFd)	P value
	Interaction	777384	6	129564	F (6, 448) = 25,23	P<0,0001
	Row Factor	2459603	6	409934	F (6, 448) = 79,84	P<0,0001
	Column Factor	1230964	1	1230964	F (1, 448) = 239,7	P<0,0001
	Residual	2300351	448	5135
	Difference between column means
	Predicted (LS) mean of Isotype Control	148.8
	Predicted (LS) mean of B20-4.1.1	252.4
	Difference between predicted means	-103.7
	SE of difference	6.695
	95% CI of difference	-116,8 to -90,51
	Data summary
	Number of columns (Column Factor)	2
	Number of rows (Row Factor)	7
	Number of values	462
	Sidak's multiple comparisons test	Predicted (LS) mean diff,	95,00% CI of diff,	Significant?	Summary
	Isotype Control - B20-4.1.1
	Row 1	0	-47,74 to 47,74	No	ns
	Row 2	-33.43	-81,17 to 14,31	No	ns
	Row 3	-36.53	-84,27 to 11,21	No	ns
	Row 4	-79.28	-127,0 to -31,53	Yes	****
	Row 5	-146.3	-194,0 to -98,56	Yes	****
	Row 6	-221.8	-269,5 to -174,0	Yes	****
	Row 7	-208.3	-256,1 to -160,6	Yes	****
	Test details	Predicted (LS) mean 1	Predicted (LS) mean 2	Predicted (LS) mean diff,	SE of diff,	N1	N2	t	DF
	Isotype Control - B20-4.1.1
	Row 1	100	100	0	17.71	30	36	0	448
	Row 2	122.5	155.9	-33.43	17.71	30	36	1.887	448
	Row 3	135.4	171.9	-36.53	17.71	30	36	2.062	448
	Row 4	140.1	219.4	-79.28	17.71	30	36	4.475	448
	Row 5	159.5	305.8	-146.3	17.71	30	36	8.259	448
	Row 6	173.7	395.4	-221.8	17.71	30	36	12.52	448
	Row 7	210.3	418.6	-208.3	17.71	30	36	11.76	448
	SURVIVAL DATA
	MOUSE	TREATMENT	WEEKS ON TREATMENT	EVENT=1_CENSORED=0
	MOUSE 1	B20-4.1.1	10.7143	1
	MOUSE 2	B20-4.1.1	10	1
	MOUSE 3	B20-4.1.1	10	1
	MOUSE 4	B20-4.1.1	10	1
	MOUSE 5	B20-4.1.1	10	1
	MOUSE 6	B20-4.1.1	9.14286	1
	MOUSE 7	B20-4.1.1	10	1
	MOUSE 8	B20-4.1.1	10	1
	MOUSE 9	B20-4.1.1	9	1
	MOUSE 10	B20-4.1.1	9.14286	1
	MOUSE 11	B20-4.1.1	10	1
	MOUSE 12	B20-4.1.1	9	1
	MOUSE 13	B20-4.1.1	9.14286	1
	MOUSE 14	B20-4.1.1	9.14286	1
	MOUSE 15	B20-4.1.1	9.14286	1
	MOUSE 16	B20-4.1.1	9.14286	1
	MOUSE 17	B20-4.1.1	9.14286	1
	MOUSE 18	B20-4.1.1	10	1
	MOUSE 19	B20-4.1.1	8	1
	MOUSE 20	B20-4.1.1	8	1
	MOUSE 21	B20-4.1.1	10	1
	MOUSE 22	B20-4.1.1	11	1
	MOUSE 23	B20-4.1.1	10	1
	MOUSE 24	B20-4.1.1	10	1
	MOUSE 25	B20-4.1.1	10.8571	1
	MOUSE 26	B20-4.1.1	10	1
	MOUSE 27	B20-4.1.1	11	1
	MOUSE 28	B20-4.1.1	11	1
	MOUSE 29	B20-4.1.1	11	1
	MOUSE 30	B20-4.1.1	10	1
	MOUSE 31	B20-4.1.1	9	1
	MOUSE 32	ISOTYPE	4	1
	MOUSE 33	ISOTYPE	4	1
	MOUSE 34	ISOTYPE	4	1
	MOUSE 35	ISOTYPE	4	1
	MOUSE 36	ISOTYPE	6	1
	MOUSE 37	ISOTYPE	4.14286	1
	MOUSE 38	ISOTYPE	4	1
	MOUSE 39	ISOTYPE	3	1
	MOUSE 40	ISOTYPE	4	1
	MOUSE 41	ISOTYPE	3	1
	MOUSE 42	ISOTYPE	3	1
	MOUSE 43	ISOTYPE	5	1
	MOUSE 44	ISOTYPE	3	1
	MOUSE 45	ISOTYPE	4	1
	MOUSE 46	ISOTYPE	6	1
	MOUSE 47	ISOTYPE	4	1
	MOUSE 48	ISOTYPE	5.42857	1
	MOUSE 49	ISOTYPE	5.42857	1
	MOUSE 50	ISOTYPE	5.42857	1
	MOUSE 51	ISOTYPE	5.42857	1
	MOUSE 52	ISOTYPE	5	1
	MOUSE 53	ISOTYPE	5	1
	MOUSE 54	ISOTYPE	5	1
	MOUSE 55	ISOTYPE	6	1
	MOUSE 56	ISOTYPE	6	1
	MOUSE 57	ISOTYPE	3	1
	MOUSE 58	ISOTYPE	3	1
	MOUSE 59	ISOTYPE	3	1
	MOUSE 60	ISOTYPE	3	1
	MOUSE 61	ISOTYPE	5	1
	MOUSE 62	ISOTYPE	5	1
	MOUSE 63	ISOTYPE	5	1
	MOUSE 64	ISOTYPE	5	1
	MOUSE 65	ISOTYPE	6	1
	MOUSE 66	ISOTYPE	6	1
	MOUSE 67	ISOTYPE	6	1
	SURVIVAL ANALYSIS	B20-4.1.1 VS ISO
	SURVIVAL PROPORTIONS
	Days elapsed	B20-4.1.1	Isotype
	0	100	100
	3		77.7778
	4		55.5556
	4.14286		52.7778
	5		30.5556
	5.42857		19.4444
	6		0
	8	93.5484
	9	83.871
	9.14286	61.2903
	10	19.3548
	10.7143	16.129
	10.8571	12.9032
	11	0
	SUBJECTS AT RISK	B20-4.1.1 VS ISO
	Days elapsed	B20-4.1.1	Isotype
	0	31	36
	3		36
	4		28
	4.14286		20
	5		19
	5.42857		11
	6		7
	8	31
	9	29
	9.14286	26
	10	19
	10.7143	6
	10.8571	5
	11	4
	Comparison of Survival Curves	B20-4.1.1 VS ISO
	Log-rank (Mantel-Cox) test
	Chi square	70.16
	df	1
	P value	<0,0001
	P value summary	****
	Are the survival curves sig different?	Yes
	Gehan-Breslow-Wilcoxon test
	Chi square	58.52
	df	1
	P value	<0,0001
	P value summary	****
	Are the survival curves sig different?	Yes
	Median survival
	B20-4.1.1	10
	Isotype	5
	Ratio (and its reciprocal)	2	0.5
	95% CI of ratio	1,237 to 3,233	0,3093 to 0,8082
	Hazard Ratio (Mantel-Haenszel)	A/B	B/A
	Ratio (and its reciprocal)	0.04202	23.8
	95% CI of ratio	0,02002 to 0,08823	11,33 to 49,96
	Hazard Ratio (logrank)	A/B	B/A
	Ratio (and its reciprocal)	0.2247	4.451
	95% CI of ratio	0,1244 to 0,4058	2,464 to 8,038
	DATA SUMMARY	B20-4.1.1	Isotype
	Number of rows	69	69
	# of blank lines	38	33
	# rows with impossible data	0	0
	# censored subjects	0	0
	# deaths/events	31	36
	Median survival	10	5

## Sheet: Fig. 1B
	FIGURE 1B	HYPOXIA EVOLUTION IN TUMORS TREATED WITH CONTROL OR B20-4.1.1.
	RIGHT	QUANTIFICATION OF THE RELATIVE TUMOR AREA POSITIIVE FOR HYPOXIC STAINIG ALONG TREATMENT
	VT	MEAN	SEM	N		B20-4.1.1	MEAN	SEM	N
	Week 3	0.208312	0.0159938	3		Week 3	2.41689	0.777468	3
	Week 6	2.067	0.3879	29		Week 6	11.71	0.7616	63
	Week 10	x	x	x		Week 10	15.18	2.581	24
	ANALYSIS	TWO WAY ANOVA
	Table Analyzed	hypoxyporbe progression FRO ANOVa
	Two-way ANOVA	Ordinary
	Alpha	0.05
	Source of Variation	% of total variation	P value	P value summary	Significant?
	Interaction	1.694	0.085	ns	No
	Row Factor	3.812	0.0105	*	Yes
	Column Factor	4.305	0.0067	**	Yes
	ANOVA table	SS (Type III)	DF	MS	F (DFn, DFd)	P value
	Interaction	77.08	1	77.08	F (1, 94) = 3,030	P=0,0850
	Row Factor	173.4	1	173.4	F (1, 94) = 6,818	P=0,0105
	Column Factor	195.9	1	195.9	F (1, 94) = 7,700	P=0,0067
	Residual	2391	94	25.44
	Difference between column means
	Predicted (LS) mean of VT	1.138
	Predicted (LS) mean of B20-4.1.1	7.063
	Difference between predicted means	-5.926
	SE of difference	2.136
	95% CI of difference	-10,17 to -1,686
	Difference between row means
	Predicted (LS) mean of Week 3	1.313
	Predicted (LS) mean of Week 6	6.889
	Difference between predicted means	-5.576
	SE of difference	2.136
	95% CI of difference	-9,816 to -1,336
	Interaction CI
	Mean diff, A1 - B1	-2.209
	Mean diff, A2 - B2	-9.643
	(A1 -B1) - (A2 - B2)	7.434
	95% CI of difference	-1,046 to 15,91
	(B1 - A1) - (B2 - A2)	-7.434
	95% CI of difference	-15,91 to 1,046
	Data summary
	Number of columns (Column Factor)	2
	Number of rows (Row Factor)	2
	Number of values	98
	Compare each cell mean with the other cell mean in that row
	Number of families	1
	Number of comparisons per family	2
	Alpha	0.05
	Sidak's multiple comparisons test	Predicted (LS) mean diff,	95,00% CI of diff,	Significant?	Summary	Adjusted P Value
	VT - B20-4.1.1
	Week 3	-2.209	-11,57 to 7,151	No	ns	0.8344
	Week 6	-9.643	-12,22 to -7,071	Yes	****	<0,0001
	Test details	Predicted (LS) mean 1	Predicted (LS) mean 2	Predicted (LS) mean diff,	SE of diff,	N1	N2	t	DF
	VT - B20-4.1.1
	Week 3	0.2083	2.417	-2.209	4.118	3	3	0.5363	94
	Week 6	2.067	11.71	-9.643	1.132	29	63	8.52	94

## Sheet: Fig. 1C
	FIGURE 1C	HYPOXIA EVOLUTION IN TUMORS TREATED WITH CONTROL OR B20-4.1.1.
				DESCRIPTIVE VALUES	VT	6W	Tend
				Number of values	28	90	24
				Mean	3.179	12.1	14.35
				Std. Deviation	2.554	7.382	10.48
				Std. Error of Mean	0.4826	0.7781	2.139
	MOUSE	TREATMENT	%HYPOXIA		MOUSE	TREATMENT	%HYPOXIA		MOUSE	TREATMENT	%HYPOXIA
	TUMOR 1	IGG2A	2		TUMOR 1	B20-4.1.1 6WEEKS	36		TUMOR 1	B20-4.1.1 TEND	33.56
	TUMOR 2	IGG2A	7		TUMOR 2	B20-4.1.1 6WEEKS	34		TUMOR 2	B20-4.1.1 TEND	35.12
	TUMOR 3	IGG2A	3		TUMOR 3	B20-4.1.1 6WEEKS	30		TUMOR 3	B20-4.1.1 TEND	30.96
	TUMOR 4	IGG2A	0		TUMOR 4	B20-4.1.1 6WEEKS	30		TUMOR 4	B20-4.1.1 TEND	27.8
	TUMOR 5	IGG2A	2		TUMOR 5	B20-4.1.1 6WEEKS	29		TUMOR 5	B20-4.1.1 TEND	27.7
	TUMOR 6	IGG2A	1		TUMOR 6	B20-4.1.1 6WEEKS	29		TUMOR 6	B20-4.1.1 TEND	24.8
	TUMOR 7	IGG2A	5		TUMOR 7	B20-4.1.1 6WEEKS	25		TUMOR 7	B20-4.1.1 TEND	18.49
	TUMOR 8	IGG2A	1		TUMOR 8	B20-4.1.1 6WEEKS	21		TUMOR 8	B20-4.1.1 TEND	16.8
	TUMOR 9	IGG2A	8		TUMOR 9	B20-4.1.1 6WEEKS	19		TUMOR 9	B20-4.1.1 TEND	14.13
	TUMOR 10	IGG2A	2		TUMOR 10	B20-4.1.1 6WEEKS	19		TUMOR 10	B20-4.1.1 TEND	14
	TUMOR 11	IGG2A	0		TUMOR 11	B20-4.1.1 6WEEKS	19		TUMOR 11	B20-4.1.1 TEND	13.41
	TUMOR 12	IGG2A	3		TUMOR 12	B20-4.1.1 6WEEKS	19		TUMOR 12	B20-4.1.1 TEND	13.15
	TUMOR 13	IGG2A	6		TUMOR 13	B20-4.1.1 6WEEKS	19		TUMOR 13	B20-4.1.1 TEND	11.19
	TUMOR 14	IGG2A	2		TUMOR 14	B20-4.1.1 6WEEKS	18		TUMOR 14	B20-4.1.1 TEND	11.09
	TUMOR 15	IGG2A	2		TUMOR 15	B20-4.1.1 6WEEKS	18		TUMOR 15	B20-4.1.1 TEND	9.2
	TUMOR 16	IGG2A	3		TUMOR 16	B20-4.1.1 6WEEKS	18		TUMOR 16	B20-4.1.1 TEND	8.04
	TUMOR 17	IGG2A	8		TUMOR 17	B20-4.1.1 6WEEKS	17		TUMOR 17	B20-4.1.1 TEND	7.43
	TUMOR 18	IGG2A	3		TUMOR 18	B20-4.1.1 6WEEKS	17		TUMOR 18	B20-4.1.1 TEND	7.2
	TUMOR 19	IGG2A	3		TUMOR 19	B20-4.1.1 6WEEKS	17		TUMOR 19	B20-4.1.1 TEND	6.88
	TUMOR 20	IGG2A	1		TUMOR 20	B20-4.1.1 6WEEKS	17		TUMOR 20	B20-4.1.1 TEND	6.59
	TUMOR 21	IGG2A	2		TUMOR 21	B20-4.1.1 6WEEKS	17		TUMOR 21	B20-4.1.1 TEND	4.3
	TUMOR 22	IGG2A	4		TUMOR 22	B20-4.1.1 6WEEKS	17		TUMOR 22	B20-4.1.1 TEND	2.05
	TUMOR 23	IGG2A	5		TUMOR 23	B20-4.1.1 6WEEKS	16		TUMOR 23	B20-4.1.1 TEND	0.4
	TUMOR 24	IGG2A	9		TUMOR 24	B20-4.1.1 6WEEKS	16		TUMOR 24	B20-4.1.1 TEND	0.02
	TUMOR 25	IGG2A	0		TUMOR 25	B20-4.1.1 6WEEKS	16
	TUMOR 26	IGG2A	5		TUMOR 26	B20-4.1.1 6WEEKS	15
	TUMOR 27	IGG2A	1		TUMOR 27	B20-4.1.1 6WEEKS	15
	TUMOR 28	IGG2A	1		TUMOR 28	B20-4.1.1 6WEEKS	14
					TUMOR 29	B20-4.1.1 6WEEKS	14
					TUMOR 30	B20-4.1.1 6WEEKS	14
					TUMOR 31	B20-4.1.1 6WEEKS	14
					TUMOR 32	B20-4.1.1 6WEEKS	13
					TUMOR 33	B20-4.1.1 6WEEKS	13
					TUMOR 34	B20-4.1.1 6WEEKS	13
					TUMOR 35	B20-4.1.1 6WEEKS	13
					TUMOR 36	B20-4.1.1 6WEEKS	12
					TUMOR 37	B20-4.1.1 6WEEKS	12
					TUMOR 38	B20-4.1.1 6WEEKS	12
					TUMOR 39	B20-4.1.1 6WEEKS	12
					TUMOR 40	B20-4.1.1 6WEEKS	12
					TUMOR 41	B20-4.1.1 6WEEKS	12
					TUMOR 42	B20-4.1.1 6WEEKS	11
					TUMOR 43	B20-4.1.1 6WEEKS	11
					TUMOR 44	B20-4.1.1 6WEEKS	11
					TUMOR 45	B20-4.1.1 6WEEKS	11
					TUMOR 46	B20-4.1.1 6WEEKS	11
					TUMOR 47	B20-4.1.1 6WEEKS	11
					TUMOR 48	B20-4.1.1 6WEEKS	11
					TUMOR 49	B20-4.1.1 6WEEKS	11
					TUMOR 50	B20-4.1.1 6WEEKS	11
					TUMOR 51	B20-4.1.1 6WEEKS	10
					TUMOR 52	B20-4.1.1 6WEEKS	10
					TUMOR 53	B20-4.1.1 6WEEKS	10
					TUMOR 54	B20-4.1.1 6WEEKS	10
					TUMOR 55	B20-4.1.1 6WEEKS	10
					TUMOR 56	B20-4.1.1 6WEEKS	10
					TUMOR 57	B20-4.1.1 6WEEKS	10
					TUMOR 58	B20-4.1.1 6WEEKS	9
					TUMOR 59	B20-4.1.1 6WEEKS	9
					TUMOR 60	B20-4.1.1 6WEEKS	9
					TUMOR 61	B20-4.1.1 6WEEKS	8
					TUMOR 62	B20-4.1.1 6WEEKS	8
					TUMOR 63	B20-4.1.1 6WEEKS	8
					TUMOR 64	B20-4.1.1 6WEEKS	8
					TUMOR 65	B20-4.1.1 6WEEKS	8
					TUMOR 66	B20-4.1.1 6WEEKS	8
					TUMOR 67	B20-4.1.1 6WEEKS	8
					TUMOR 68	B20-4.1.1 6WEEKS	7
					TUMOR 69	B20-4.1.1 6WEEKS	7
					TUMOR 70	B20-4.1.1 6WEEKS	7
					TUMOR 71	B20-4.1.1 6WEEKS	7
					TUMOR 72	B20-4.1.1 6WEEKS	6
					TUMOR 73	B20-4.1.1 6WEEKS	6
					TUMOR 74	B20-4.1.1 6WEEKS	6
					TUMOR 75	B20-4.1.1 6WEEKS	6
					TUMOR 76	B20-4.1.1 6WEEKS	6
					TUMOR 77	B20-4.1.1 6WEEKS	5
					TUMOR 78	B20-4.1.1 6WEEKS	4
					TUMOR 79	B20-4.1.1 6WEEKS	4
					TUMOR 80	B20-4.1.1 6WEEKS	3
					TUMOR 81	B20-4.1.1 6WEEKS	3
					TUMOR 82	B20-4.1.1 6WEEKS	3
					TUMOR 83	B20-4.1.1 6WEEKS	2
					TUMOR 84	B20-4.1.1 6WEEKS	2
					TUMOR 85	B20-4.1.1 6WEEKS	2
					TUMOR 86	B20-4.1.1 6WEEKS	2
					TUMOR 87	B20-4.1.1 6WEEKS	1
					TUMOR 88	B20-4.1.1 6WEEKS	1
					TUMOR 89	B20-4.1.1 6WEEKS	0
					TUMOR 90	B20-4.1.1 6WEEKS	4
	ANALYSIS
	Table Analyzed	HYPOXIA
	Column B	B20 6W
	vs.	vs,
	Column A	ISO
	Unpaired t test
	P value	<0,0001
	P value summary	****
	Significantly different (P < 0.05)?	Yes
	One- or two-tailed P value?	Two-tailed
	t, df	t=6,263, df=116
	How big is the difference?
	Mean of column A	3.179
	Mean of column B	12.1
	Difference between means (B - A) ± SEM	8,921 ± 1,424
	95% confidence interval	6,100 to 11,74
	R squared (eta squared)	0.2527
	F test to compare variances
	F, DFn, Dfd	8,355, 89, 27
	P value	<0,0001
	P value summary	****
	Significantly different (P < 0.05)?	Yes
	Data analyzed
	Sample size, column A	28
	Sample size, column B	90
	Table Analyzed	HYPOXIA
	Column C	B20 TEND
	vs.	vs,
	Column A	ISO
	Unpaired t test
	P value	<0,0001
	P value summary	****
	Significantly different (P < 0.05)?	Yes
	One- or two-tailed P value?	Two-tailed
	t, df	t=5,463, df=50
	How big is the difference?
	Mean of column A	3.179
	Mean of column C	14.35
	Difference between means (C - A) ± SEM	11,17 ± 2,044
	95% confidence interval	7,061 to 15,27
	R squared (eta squared)	0.3737
	F test to compare variances
	F, DFn, Dfd	16,83, 23, 27
	P value	<0,0001
	P value summary	****
	Significantly different (P < 0.05)?	Yes
	Data analyzed
	Sample size, column A	28
	Sample size, column C	24
	Table Analyzed	HYPOXIA
	Column C	B20 TEND
	vs.	vs,
	Column B	B20 6W
	Unpaired t test
	P value	0.2308
	P value summary	ns
	Significantly different (P < 0.05)?	No
	One- or two-tailed P value?	Two-tailed
	t, df	t=1,205, df=112
	How big is the difference?
	Mean of column B	12.1
	Mean of column C	14.35
	Difference between means (C - B) ± SEM	2,246 ± 1,864
	95% confidence interval	-1,447 to 5,940
	R squared (eta squared)	0.0128
	F test to compare variances
	F, DFn, Dfd	2,014, 23, 89
	P value	0.021
	P value summary	*
	Significantly different (P < 0.05)?	Yes
	Data analyzed
	Sample size, column B	90
	Sample size, column C	24

## Sheet: Fig. 1D
	FIGURE 1D	hypoxia stratification of B20-4.1.1 treated tumors
	***	DATA FROM B20-4.1.1 AND ISO ARE AVAILABLE AT 1A
	TUMOR GROWTH (%)
	TREATMENT	B20-4.1.1 LOW HYPOXIA
	WEEKS OF TREATMENT	0	1	2	3	4	5	6	7	8	9	10	11
	AVERAGE GROWTH (%)	100	127.056	125.702	131.949	144.211	169.025	178.119	184.975	192.723	267.035	321.055	392.275
	SEM	0	9.97377	7.33465	14.8809	16.8541	12.8543	12.9998	17.8438	18.1403	23.5848	26.63	14.9961
	NUMBER OF MICE	10	10	10	10	10	10	10	10	10	10	10	10
	TREATMENT	B20-4.1.1 HIGH HYPOXIA
	WEEKS OF TREATMENT	0	1	2	3	4	5	6	7	8	9	10	11
	AVERAGE GROWTH (%)	100	120.179	140.192	144.24	167.215	175.969	226.406	252.062	296.43	392.949	447.208	447.208
	SEM	0	8.05572	11.0097	14.2481	11.4791	10.2878	16.9493	22.3286	26.4251	46.4433	40.7635	40.7635
	NUMBER OF MICE	20	20	20	20	20	20	20	20	20	20	20	20
	STATISTICAL ANALYSIS	TUMOR GROWTH ISOTYPE VS B20
	Table Analyzed	Tumor Growth
	Two-way ANOVA	Ordinary
	Alpha	0.05
	Source of Variation	% of total variation	P value	P value summary	Significant?
	Interaction	1.111	0.7315	ns	No
	Row Factor	41.11	<0,0001	****	Yes
	Column Factor	1.194	<0,0001	****	Yes
	ANOVA table	SS (Type III)	DF	MS	F (DFn, DFd)	P value
	Interaction	171456	22	7793	F (22, 684) = 0,7970	P=0,7315
	Row Factor	6343765	11	576706	F (11, 684) = 58,98	P<0,0001
	Column Factor	184277	2	92139	F (2, 684) = 9,423	P<0,0001
	Residual	6688542	684	9779
	Data summary
	Number of columns (Column Factor)	3
	Number of rows (Row Factor)	12
	Number of values	720
	Compare column means (main column effect)
	Number of families	1
	Number of comparisons per family	3
	Alpha	0.05
	Tukey's multiple comparisons test	Predicted (LS) mean diff,	95,00% CI of diff,	Significant?	Summary	Adjusted P Value
	HH vs. LH	47.99	22,03 to 73,96	Yes	****	<0,0001
	HH vs. B20-4.1.1	16	-3,357 to 35,35	No	ns	0.128
	LH vs. B20-4.1.1	-32	-56,48 to -7,513	Yes	**	0.0063
	Test details	Predicted (LS) mean 1	Predicted (LS) mean 2	Predicted (LS) mean diff,	SE of diff,	N1	N2	q	DF
	HH vs. LH	242.5	194.5	47.99	11.06	240	120	6.139	684
	HH vs. B20-4.1.1	242.5	226.5	16	8.241	240	360	2.746	684
	LH vs. B20-4.1.1	194.5	226.5	-32	10.42	120	360	4.341	684
	SURVIVAL DATA
	MOUSE	TREATMENT	WEEKS ON TREATMENT	EVENT=1_CENSORED=0
	MOUSE 1	B20-4.1.1 HH	10.7143	1
	MOUSE 2	B20-4.1.1 HH	10	1
	MOUSE 3	B20-4.1.1 HH	10	1
	MOUSE 4	B20-4.1.1 HH	10	1
	MOUSE 5	B20-4.1.1 HH	10	1
	MOUSE 6	B20-4.1.1 HH	9.14286	1
	MOUSE 7	B20-4.1.1 HH	10	1
	MOUSE 8	B20-4.1.1 HH	10	1
	MOUSE 9	B20-4.1.1 HH	9	1
	MOUSE 10	B20-4.1.1 HH	9.14286	1
	MOUSE 11	B20-4.1.1 HH	10	1
	MOUSE 12	B20-4.1.1 HH	9	1
	MOUSE 13	B20-4.1.1 HH	9.14286	1
	MOUSE 14	B20-4.1.1 HH	9.14286	1
	MOUSE 15	B20-4.1.1 HH	9.14286	1
	MOUSE 16	B20-4.1.1 HH	9.14286	1
	MOUSE 17	B20-4.1.1 HH	9.14286	1
	MOUSE 18	B20-4.1.1 HH	10	1
	MOUSE 19	B20-4.1.1 HH	8	1
	MOUSE 20	B20-4.1.1 HH	8	1
	MOUSE 21	B20-4.1.1 LH	10	1
	MOUSE 22	B20-4.1.1 LH	11	1
	MOUSE 23	B20-4.1.1 LH	10	1
	MOUSE 24	B20-4.1.1 LH	10	1
	MOUSE 25	B20-4.1.1 LH	10.8571	1
	MOUSE 26	B20-4.1.1 LH	10	1
	MOUSE 27	B20-4.1.1 LH	11	1
	MOUSE 28	B20-4.1.1 LH	11	1
	MOUSE 29	B20-4.1.1 LH	11	1
	MOUSE 30	B20-4.1.1 LH	10	1
	MOUSE 31	B20-4.1.1 LH	9	1
	SURVIVAL ANALYSIS	B20-4.1.1 VS ISO
	WEEKS Elapsed	HH	LH	VT	B20-4.1.1
	0	20	11	36	31
	3			36
	4			28
	4.14286			20
	5			19
	5.42857			11
	6			7
	8	20			31
	9	18	11		29
	9.14286	16			26
	10	9	10		19
	10.7143	1			6
	10.8571		5		5
	11		4		4
		HH	LH	VT	B20-4.1.1
	Number of rows	99	99	99	99
	# of blank lines	79	88	63	68
	# rows with impossible data	0	0	0	0
	# censored subjects	0	0	0	0
	# deaths/events	20	11	36	31
	Median survival	9.14286	10	5	10
	Comparison of Survival Curves	HH VS LH
	Log-rank (Mantel-Cox) test
	Chi square	10.8
	df	1
	P value	0.001
	P value summary	**
	Are the survival curves sig different?	Yes
	Gehan-Breslow-Wilcoxon test
	Chi square	8.32
	df	1
	P value	0.0039
	P value summary	**
	Are the survival curves sig different?	Yes
	Median survival
	HH	9.143
	LH	10
	Ratio (and its reciprocal)	0.9143	1.094
	95% CI of ratio	0,4381 to 1,908	0,5241 to 2,283
	Hazard Ratio (Mantel-Haenszel)	A/B	B/A
	Ratio (and its reciprocal)	5.684	0.1759
	95% CI of ratio	2,016 to 16,02	0,06241 to 0,4959
	Hazard Ratio (logrank)	A/B	B/A
	Ratio (and its reciprocal)	2.271	0.4404
	95% CI of ratio	1,118 to 4,611	0,2169 to 0,8943
	Comparison of Survival Curves	LH VS B20
	Log-rank (Mantel-Cox) test
	Chi square	3.917
	df	1
	P value	0.0478
	P value summary	*
	Are the survival curves sig different?	Yes
	Gehan-Breslow-Wilcoxon test
	Chi square	3.878
	df	1
	P value	0.0489
	P value summary	*
	Are the survival curves sig different?	Yes
	Median survival
	LH	10
	B20-4.1.1	10
	Ratio (and its reciprocal)	1	1
	95% CI of ratio	0,5026 to 1,989	0,5026 to 1,989
	Hazard Ratio (Mantel-Haenszel)	B/D	D/B
	Ratio (and its reciprocal)	0.3961	2.525
	95% CI of ratio	0,1583 to 0,9910	1,009 to 6,318
	Hazard Ratio (logrank)	B/D	D/B
	Ratio (and its reciprocal)	0.6237	1.603
	95% CI of ratio	0,3325 to 1,170	0,8547 to 3,008
	Comparison of Survival Curves	HH VS B20
	Log-rank (Mantel-Cox) test
	Chi square	3.06
	df	1
	P value	0.0802
	P value summary	ns
	Are the survival curves sig different?	No
	Gehan-Breslow-Wilcoxon test
	Chi square	1.92
	df	1
	P value	0.1658
	P value summary	ns
	Are the survival curves sig different?	No
	Median survival
	HH	9.143
	B20-4.1.1	10
	Ratio (and its reciprocal)	0.9143	1.094
	95% CI of ratio	0,5211 to 1,604	0,6234 to 1,919
	Hazard Ratio (Mantel-Haenszel)	A/D	D/A
	Ratio (and its reciprocal)	2.091	0.4782
	95% CI of ratio	0,9150 to 4,780	0,2092 to 1,093
	Hazard Ratio (logrank)	A/D	D/A
	Ratio (and its reciprocal)	1.43	0.6991
	95% CI of ratio	0,7906 to 2,588	0,3864 to 1,265

## Sheet: Fig. 1F
	FIGURE 1F	FACS ANALYSIS OF PD-L1 EXPRESSION
	DATA
					PDL1 TUMOR	PDL1 MYELOID
	MOUSE	TREATMENT	%HYPOXIA	STRATIFICATION	%PDL1+ OF CD45-	%PDL1+ OF TCR-CD45+
	MOUSE 1	ISO	-	no-stratif	2.92	18.3
	MOUSE 2	ISO	-	no-stratif	2.83	17.8
	MOUSE 3	ISO	-	no-stratif	12.7	12.2
	MOUSE 4	ISO	-	no-stratif	11.4	11.8
	MOUSE 5	ISO	-	no-stratif	1.57	5.65
					PDL1 TUMOR	PDL1 MYELOID
	MOUSE	TREATMENT	%HYPOXIA	STRATIFICATION	%PDL1+ OF CD45-	%PDL1+ OF TCR-CD45+
	MOUSE 1	B20-4.1.1	4.92	LH	28.2	14.6
	MOUSE 2	B20-4.1.2	7.35	LH	40.6	11.7
	MOUSE 3	B20-4.1.3	7.75	LH	6.78	20.9
	MOUSE 4	B20-4.1.4	9.02	LH	14.9	6.21
	MOUSE 5	B20-4.1.5	9.09	LH	55.4	21.2
	MOUSE	TREATMENT	%HYPOXIA	STRATIFICATION	%PDL1+ OF CD45-	%PDL1+ OF TCR-CD45+
	MOUSE 1	B20-4.1.1	11.7	HH	64.2	44.4
	MOUSE 2	B20-4.1.2	13.3	HH	60	23.8
	MOUSE 3	B20-4.1.3	13.5	HH	39.2	33.5
	MOUSE 4	B20-4.1.4	14.8	HH	32.6	36.2
	MOUSE 5	B20-4.1.5	23.4	HH	34.8	29
	ANALYSIS one-way ANOVA
	Table Analyzed	PDL1 TUMOR CELLS
	Number of families	1
	Number of comparisons per family	3
	Alpha	0.05
	Tukey's multiple comparisons test	Mean Diff.	95.00% CI of diff.	Below threshold?	Summary	Adjusted P Value
	VT vs. LH	-22.89	-47.32 to 1.539	No	ns	0.067	A-B
	VT vs. HH	-39.88	-64.31 to -15.45	Yes	**	0.0025	A-C
	LH vs. HH	-16.98	-41.41 to 7.447	No	ns	0.1942	B-C
	Test details	Mean 1	Mean 2	Mean Diff.	SE of diff.	n1	n2	q	DF
	VT vs. LH	6.284	29.18	-22.89	9.157	5	5	0.6084	12
	VT vs. HH	6.284	46.16	-39.88	9.157	5	5	6.945	12
	LH vs. HH	29.18	46.16	-16.98	9.157	5	5	6.337	12
	Table Analyzed	PDL1 MYELOID TOTAL
	Number of families	1
	Number of comparisons per family	3
	Alpha	0.05
	Tukey's multiple comparisons test	Mean Diff.	95.00% CI of diff.	Below threshold?	Summary	Adjusted P Value
	VT vs. LH	-1.772	-12.76 to 9.217	No	ns	0.9038	A-B
	VT vs. HH	-20.23	-31.22 to -9.241	Yes	***	0.001	A-C
	LH vs. HH	-18.46	-29.45 to -7.469	Yes	**	0.002	B-C
	Test details	Mean 1	Mean 2	Mean Diff.	SE of diff.	n1	n2	q	DF
	VT vs. LH	13.15	14.92	-1.772	4.119	5	5	0.6084	12
	VT vs. HH	13.15	33.38	-20.23	4.119	5	5	6.945	12
	LH vs. HH	14.92	33.38	-18.46	4.119	5	5	6.337	12

## Sheet: Fig. 2A
	FIGURE 2A	FACS ANALYSIS OF PD-1 EXPRESSION
	DATA
	SAMPLE	TREATMENT	HYPOXIA	STRATIF	PD1 TCONV (PD1+ OF CD4+FOXP3-CD45+ CELLS)	PD1 TREG (PD1+ OF CD4+FOXP3+CD45+ CELLS)	PD1 CD8 (PD1+ OF CD8+CD45+ CELLS)
	MOUSE 1	IGG2A	-	-	15.8	64.9	14.3
	MOUSE 2	IGG2A	-	-	9.5	70.9	11.5
	MOUSE 3	IGG2A	-	-	14.4	69.8	29.4
	MOUSE 4	IGG2A	-	-	21.5	85.3	40.9
	MOUSE 5	IGG2A	-	-	19.7	87.4	12.8
	MOUSE 6	IGG2A	-	-	16.9	68.1	10.7
	MOUSE 7	IGG2A	-	-	10.3	63.4	16.4
	MOUSE 8	IGG2A	-	-	14.6	68.4	17.5
	MOUSE 9	IGG2A	-	-	13	70.2	11.9
	MOUSE 10	AVEGFA	7	LH	6.31	32.4	8.17
	MOUSE 11	AVEGFA	8	LH	2.33	21.6	1.87
	MOUSE 12	AVEGFA	8	LH	2.69	21.4	2.54
	MOUSE 13	AVEGFA	10	LH	10	48.5	15.6
	MOUSE 14	AVEGFA	12	HH	31.5	81.4	27.8
	MOUSE 15	AVEGFA	12.38	HH	31.5	54.7	27
	MOUSE 16	AVEGFA	13	HH	16.7	72.8	29.4
	MOUSE 17	AVEGFA	17	HH	25.9	87.8	15.1
	MOUSE 18	AVEGFA	19	HH	9.54	42.5	19.6
	MOUSE 19	AVEGFA	24	HH	16.5	75.7	27.6
	ANALYSIS one-way ANOVA
	Table Analyzed	PD1 THELPER
	Number of families	1
	Number of comparisons per family	3
	Alpha	0.05
	Tukey's multiple comparisons test	Mean Diff.	95.00% CI of diff.	Below threshold?	Summary	Adjusted P Value
	Control vs. Low Hx	9.745	0.4627 to 19.03	Yes	*	0.039	A-B
	Control vs. HighHx	-6.862	-15.00 to 1.279	No	ns	0.1063	A-C
	Low Hx vs. HighHx	-16.61	-26.58 to -6.636	Yes	**	0.0015	B-C
	Test details	Mean 1	Mean 2	Mean Diff.	SE of diff.	n1	n2	q	DF
	Control vs. Low Hx	15.08	5.333	9.745	3.597	9	4	3.831	16
	Control vs. HighHx	15.08	21.94	-6.862	3.155	9	6	3.076	16
	Low Hx vs. HighHx	5.333	21.94	-16.61	3.864	4	6	6.078	16
	Table Analyzed	PD1 TREG
	Number of families	1
	Number of comparisons per family	3
	Alpha	0.05
	Tukey's multiple comparisons test	Mean Diff.	95.00% CI of diff.	Below threshold?	Summary	Adjusted P Value
	Control vs. LowHx	41.07	21.54 to 60.60	Yes	***	0.0002	A-B
	Control vs. HighHx	2.894	-14.23 to 20.02	No	ns	0.9011	A-C
	LowHx vs. HighHx	-38.18	-59.15 to -17.20	Yes	***	0.0007	B-C
	Test details	Mean 1	Mean 2	Mean Diff.	SE of diff.	n1	n2	q	DF
	Control vs. LowHx	72.04	30.98	41.07	7.568	9	4	7.675	16
	Control vs. HighHx	72.04	69.15	2.894	6.638	9	6	0.6167	16
	LowHx vs. HighHx	30.98	69.15	-38.18	8.129	4	6	6.641	16
	Table Analyzed	PD1 CD8
	Number of families	1
	Number of comparisons per family	3
	Alpha	0.05
	Tukey's multiple comparisons test	Mean Diff.	95.00% CI of diff.	Below threshold?	Summary	Adjusted P Value
	Control vs. LowHx	11.33	-1.606 to 24.27	No	ns	0.0911	A-B
	Control vs. HighHx	-6.039	-17.39 to 5.309	No	ns	0.3776	A-C
	LowHx vs. HighHx	-17.37	-31.27 to -3.474	Yes	*	0.0138	B-C
	Test details	Mean 1	Mean 2	Mean Diff.	SE of diff.	n1	n2	q	DF
	Control vs. LowHx	18.38	7.045	11.33	5.014	9	4	3.196	16
	Control vs. HighHx	18.38	24.42	-6.039	4.398	9	6	1.942	16
	LowHx vs. HighHx	7.045	24.42	-17.37	5.386	4	6	4.561	16

## Sheet: Fig. 2B
	FIGURE 2B	Tumor growth and mice OS in response to B20-4.1.1+anti-PD-L1
	1A	DATA FROM B20-4.1.1 AND ISO ARE AVAILABLE AT 1A
	*	DATA FROM B20-4.1.1 LH AND HH ARE AVAILABLE AT 1D
	TUMOR GROWTH (%)
	TREATMENT	ANTI-PD-L1
	WEEKS OF TREATMENT	0	1	2	3	4	5	6	7	8	9	10	11	12	13
	AVERAGE GROWTH (%)	100	157.423	193.294	246.131	334.709	413.686	441.897
	SEM	0	6.21549	10.2863	14.6105	18.2555	25.3724	25.4967
	NUMBER OF MICE	23	23	23	23	23	23	23
	TUMOR GROWTH (%)
	TREATMENT	ANTI-PD-L1 + B20-4.1.1
	WEEKS OF TREATMENT	0	1	2	3	4	5	6	7	8	9	10	11	12	13
	AVERAGE GROWTH (%)	100	129.322	124.562	127.802	134.653	174.46	202.027	232.716	261.625	312.723	332.872	341.301	379.571	385.515
	SEM	0	7.10003	8.29584	5.50571	6.89509	13.7371	12.6681	18.1395	23.2	24.8021	22.6339	22.2768	22.0065	21.7795
	NUMBER OF MICE	29	29	29	29	29	29	29	29	28	28	28	28	28	28
	TUMOR GROWTH (%)
	TREATMENT	ANTI-PD-L1 + B20-4.1.1 LH
	WEEKS OF TREATMENT	0	1	2	3	4	5	6	7	8	9	10	11	12	13
	AVERAGE GROWTH (%)	100	115.248	95.8582	112.704	118.19	121.858	142.988	161.573	162.629	195.765	263.525	290.418	378.913	402.689
	SEM	0	8.23759	9.49893	5.31603	9.70482	9.83095	17.3783	15.2912	13.7813	13.5008	23.4849	24.7758	24.7255	19.1574
	NUMBER OF MICE	7	7	7	7	7	7	7	7	7	7	7	7	7	7
	TUMOR GROWTH (%)
	TREATMENT	ANTI-PD-L1 + B20-4.1.1 HH
	WEEKS OF TREATMENT	0	1	2	3	4	5	6	7	8	9	10	11	12	13
	AVERAGE GROWTH (%)	100	125.653	110.667	121.149	145.23	171.934	193.592	251.974	336.222	407.267	415.368	428.939	428.939	428.939
	SEM	0	5.85555	13.5786	11.1761	14.3339	23.6134	24.3125	37.4219	43.8572	38.4476	33.8751	29.7934	29.7934	29.7934
	NUMBER OF MICE	10	10	10	10	10	10	10	10	9	9	9	9	9	9
	SURVIVAL DATA
	MOUSE	TREATMENT	WEEKS ON TREATMENT	EVENT=1_CENSORED=0
	MOUSE 1	B20-4.1.1+ANTI-PD-L1	11.7	1
	MOUSE 2	B20-4.1.1+ANTI-PD-L1	11.7	1
	MOUSE 3	B20-4.1.1+ANTI-PD-L1	13	1
	MOUSE 4	B20-4.1.1+ANTI-PD-L1	11	1
	MOUSE 5	B20-4.1.1+ANTI-PD-L1	12	1
	MOUSE 6	B20-4.1.1+ANTI-PD-L1	9	1
	MOUSE 7	B20-4.1.1+ANTI-PD-L1	13.1	1
	MOUSE 8	B20-4.1.1+ANTI-PD-L1	10.7	1
	MOUSE 9	B20-4.1.1+ANTI-PD-L1	7	1
	MOUSE 10	B20-4.1.1+ANTI-PD-L1	8	0
	MOUSE 11	B20-4.1.1+ANTI-PD-L1	8	1
	MOUSE 12	B20-4.1.1+ANTI-PD-L1	9	1
	MOUSE 13	B20-4.1.1+ANTI-PD-L1	9	1
	MOUSE 14	B20-4.1.1+ANTI-PD-L1	8	1
	MOUSE 15	B20-4.1.1+ANTI-PD-L1	8	1
	MOUSE 16	B20-4.1.1+ANTI-PD-L1	7	1
	MOUSE 17	B20-4.1.1+ANTI-PD-L1	9	1
	MOUSE	TREATMENT	WEEKS ON TREATMENT	EVENT=1_CENSORED=0
	MOUSE 1	ANTI-PD-L1	5.14286	1
	MOUSE 2	ANTI-PD-L1	4.71429	1
	MOUSE 3	ANTI-PD-L1	5.71429	1
	MOUSE 4	ANTI-PD-L1	4.71429	1
	MOUSE 5	ANTI-PD-L1	4	1
	MOUSE 5	ANTI-PD-L1	5.14286	1
	MOUSE 5	ANTI-PD-L1	5.14286	1
	MOUSE 5	ANTI-PD-L1	5.14286	1
	MOUSE 5	ANTI-PD-L1	6	1
	MOUSE 5	ANTI-PD-L1	3	1
	MOUSE 5	ANTI-PD-L1	4.28571	1
	MOUSE 5	ANTI-PD-L1	6	1
	MOUSE 5	ANTI-PD-L1	4.14286	1
	MOUSE 5	ANTI-PD-L1	4.14286	1
	MOUSE 5	ANTI-PD-L1	4	1
	MOUSE 5	ANTI-PD-L1	5	1
	MOUSE 5	ANTI-PD-L1	4	1
	MOUSE 5	ANTI-PD-L1	6	1
	MOUSE 5	ANTI-PD-L1	6	1
	MOUSE 5	ANTI-PD-L1	5	1
	MOUSE 5	ANTI-PD-L1	3.85714	1
	MOUSE 5	ANTI-PD-L1	5	1
	MOUSE 5	ANTI-PD-L1	5	1
	MOUSE	TREATMENT	WEEKS ON TREATMENT	EVENT=1_CENSORED=0
	MOUSE 1	B20+ANTI-PD-L1 LH	13	1
	MOUSE 2	B20+ANTI-PD-L1 LH	11	1
	MOUSE 3	B20+ANTI-PD-L1 LH	12	1
	MOUSE 4	B20+ANTI-PD-L1 LH	8	1
	MOUSE 5	B20+ANTI-PD-L1 LH	9	1
	MOUSE 6	B20+ANTI-PD-L1 LH	13.1429	1
	MOUSE	TREATMENT	WEEKS ON TREATMENT	EVENT=1_CENSORED=0
	MOUSE 1	B20+ANTI-PD-L1 HH	10.7143	1
	MOUSE 2	B20+ANTI-PD-L1 HH	7	1
	MOUSE 3	B20+ANTI-PD-L1 HH	8	0
	MOUSE 4	B20+ANTI-PD-L1 HH	8	1
	MOUSE 5	B20+ANTI-PD-L1 HH	9	1
	MOUSE 6	B20+ANTI-PD-L1 HH	9	1
	MOUSE 7	B20+ANTI-PD-L1 HH	8	1
	MOUSE 8	B20+ANTI-PD-L1 HH	8	1
	MOUSE 9	B20+ANTI-PD-L1 HH	7	1
	MOUSE 10	B20+ANTI-PD-L1 HH	9	1
	SURVIVAL ANALYSISI	DATA SUMMARY
		B20+a-PD-L1 LH	B20+a-PD-L1 HH	B20-4.1.1 LH	B20-4.1.1 HH	B20+aPD-L1	Iso.	anti-PD-L1
	# censored subjects	0	1	0	0	1	0	0
	# deaths/events	8	9	11	20	16	36	23
	Median survival	11.7143	8.5	10	9.14286	9	5	5
	Comparison of Survival Curves	B20-4.1.1+ANTI-PD-L1 LH VS B2-4.1.1+ANTI-PD-L1 HH
	Log-rank (Mantel-Cox) test
	Chi square	9.049
	df	1
	P value	0.0026
	P value summary	**
	Are the survival curves sig different?	Yes
	Gehan-Breslow-Wilcoxon test
	Chi square	6.878
	df	1
	P value	0.0087
	P value summary	**
	Are the survival curves sig different?	Yes
	Median survival
	B20+a-PD-L1 LH	11.71
	B20+a-PD-L1 HH	8.5
	Ratio (and its reciprocal)	1.378	0.7256
	95% CI of ratio	0,5317 to 3,572	0,2800 to 1,881
	Hazard Ratio (Mantel-Haenszel)	A/B	B/A
	Ratio (and its reciprocal)	0.1214	8.237
	95% CI of ratio	0,03073 to 0,4796	2,085 to 32,54
	Hazard Ratio (logrank)	A/B	B/A
	Ratio (and its reciprocal)	0.3405	2.937
	95% CI of ratio	0,1177 to 0,9851	1,015 to 8,496
	Comparison of Survival Curves	B20-4.1.1+ANTI-PD-L1 LH VS B20-4.1.1 LH
	Log-rank (Mantel-Cox) test
	Chi square	5.314
	df	1
	P value	0.0212
	P value summary	*
	Are the survival curves sig different?	Yes
	Gehan-Breslow-Wilcoxon test
	Chi square	3.059
	df	1
	P value	0.0803
	P value summary	ns
	Are the survival curves sig different?	No
	Median survival
	B20+a-PD-L1 LH	11.71
	B20-4.1.1 LH	10
	Ratio (and its reciprocal)	1.171	0.8537
	95% CI of ratio	0,4712 to 2,912	0,3434 to 2,122
	Hazard Ratio (Mantel-Haenszel)	A/C	C/A
	Ratio (and its reciprocal)	0.2303	4.341
	95% CI of ratio	0,06610 to 0,8026	1,246 to 15,13
	Hazard Ratio (logrank)	A/C	C/A
	Ratio (and its reciprocal)	0.462	2.165
	95% CI of ratio	0,1836 to 1,162	0,8604 to 5,446
	Comparison of Survival Curves	B20-4.1.1+ANTI-PD-L1 HH VS B20-4.1.1HH
	Log-rank (Mantel-Cox) test
	Chi square	6.218
	df	1
	P value	0.0126
	P value summary	*
	Are the survival curves sig different?	Yes
	Gehan-Breslow-Wilcoxon test
	Chi square	9.152
	df	1
	P value	0.0025
	P value summary	**
	Are the survival curves sig different?	Yes
	Median survival
	B20+a-PD-L1 HH	8.5
	B20-4.1.1 HH	9.143
	Ratio (and its reciprocal)	0.9297	1.076
	95% CI of ratio	0,4233 to 2,042	0,4898 to 2,362
	Hazard Ratio (Mantel-Haenszel)	B/D	D/B
	Ratio (and its reciprocal)	5.172	0.1934
	95% CI of ratio	1,421 to 18,82	0,05314 to 0,7035
	Hazard Ratio (logrank)	B/D	D/B
	Ratio (and its reciprocal)	2.052	0.4874
	95% CI of ratio	0,7954 to 5,293	0,1889 to 1,257
	Comparison of Survival Curves	B20-4.1.1+ANTI-PD-L1VS B20-4.1.1
	Comparison of Survival Curves
	Log-rank (Mantel-Cox) test
	Chi square	0.695
	df	1
	P value	0.4045
	P value summary	ns
	Are the survival curves sig different?	No
	Gehan-Breslow-Wilcoxon test
	Chi square	0.836
	df	1
	P value	0.3605
	P value summary	ns
	Are the survival curves sig different?	No
	Median survival
	B20-4.1.1	9.857
	B20+aPD-L1	9
	Ratio (and its reciprocal)	1.095	0.913
	95% CI of ratio	0,5848 to 2,051	0,4875 to 1,710
	Hazard Ratio (Mantel-Haenszel)	B/C	C/B
	Ratio (and its reciprocal)	1.4	0.7145
	95% CI of ratio	0,6350 to 3,085	0,3242 to 1,575
	Hazard Ratio (logrank)	B/C	C/B
	Ratio (and its reciprocal)	1.231	0.8123
	95% CI of ratio	0,6645 to 2,280	0,4385 to 1,505

## Sheet: Fig. 2C
	FIGURE 2C	FACS ANALYSIS OF TILS B20-4.1.1 AND ISOTYPE
	DATA
	MOUSE	TREATMENT	HYPOXIA	STRATIF	THELPER CELLS (FOXP3-CD4+ OF CD45+)	TREG OF CD4 (FOXP3+CD4+ OF CD45+)	CD8 T CELLS (CD8+ OF CD45+
	MOUSE 1	ISOTYPE	-	-	7.48	14.6	12.2
	MOUSE 2	ISOTYPE	-	-	7.33	11.6	16.9
	MOUSE 3	ISOTYPE	-	-	9.89	12.6	17.7
	MOUSE 4	ISOTYPE	-	-	6.31	18.9	16.73
	MOUSE 5	ISOTYPE	-	-	3.77	23.4	18.5
	MOUSE 6	ISOTYPE	-	-	4.29	21.9	15.9
	MOUSE 7	ISOTYPE	-	-	6.42	11.6	12.2
	MOUSE 8	ISOTYPE	-	-	8.53	11.1	10.8
	MOUSE 9	ISOTYPE	-	-	3.68	11.3	9.23
	MOUSE 10	B20-4.1.1	2	LH	46.9	12.2	20.2
	MOUSE 11	B20-4.1.1	5	LH	46.6	8.32	18.9
	MOUSE 12	B20-4.1.1	7	LH	53.8	7.71	20
	MOUSE 13	B20-4.1.1	7	LH	34.4	9.04	20.9
	MOUSE 14	B20-4.1.1	8	LH	43.4	5.01	21.5
	MOUSE 15	B20-4.1.1	8	LH	48.5	13	21.3
	MOUSE 16	B20-4.1.1	10	LH	54.1	4.48	19.7
	MOUSE 17	B20-4.1.1	10	LH	4.69	22.2	7.1
	MOUSE 18	B20-4.1.1	12	HH	1.38	35.4	3.92
	MOUSE 19	B20-4.1.1	12.38	HH	8.12	30	17.9
	MOUSE 20	B20-4.1.1	13	HH	9.99	25.6	16.2
	MOUSE 21	B20-4.1.1	13	HH	48.8	8.18	14.8
	MOUSE 22	B20-4.1.1	13	HH	17.6	18.8	11.4
	MOUSE 23	B20-4.1.1	16	HH	19.5	14	12
	MOUSE 24	B20-4.1.1	17	HH	5.14	16.8	9.67
	MOUSE 25	B20-4.1.1	17	HH	2.16	48.6	9.58
	MOUSE 26	B20-4.1.1	19	HH	3.38	22.6	5.09
	MOUSE 27	B20-4.1.1	19	HH	4.89	23.1	14.3
	MOUSE 28	B20-4.1.1	22.3738	HH	7.89	36.4	12.6
	MOUSE 29	B20-4.1.1	24	HH	3	32.2	14.3
	MOUSE 30	B20-4.1.1	29	HH	8.37	35.5	16.3
	ANALYSIS
	Table Analyzed	THELPER
	Number of families	1
	Number of comparisons per family	3
	Alpha	0.05
	Tukey's multiple comparisons test	Mean Diff.	95.00% CI of diff.	Below threshold?	Summary	Adjusted P Value
	Iso. vs. LH	-35.14	-49.42 to -20.85	Yes	****	<0.0001	A-B
	Iso. vs. HH	-4.375	-17.12 to 8.372	No	ns	0.6751	A-C
	LH vs. HH	30.76	17.55 to 43.97	Yes	****	<0.0001	B-C
	Test details	Mean 1	Mean 2	Mean Diff.	SE of diff.	n1	n2	q	DF
	Iso. vs. LH	6.411	41.55	-35.14	5.761	9	8	8.626	27
	Iso. vs. HH	6.411	10.79	-4.375	5.141	9	13	1.204	27
	LH vs. HH	41.55	10.79	30.76	5.327	8	13	8.166	27
	Table Analyzed	CD8
	Number of families	1
	Number of comparisons per family	3
	Alpha	0.05
	Tukey's multiple comparisons test	Mean Diff.	95.00% CI of diff.	Below threshold?	Summary	Adjusted P Value
	Control vs. Low Hx	-4.238	-9.232 to 0.7567	No	ns	0.1079	A-B
	Control vs. HighHx	2.304	-2.153 to 6.761	No	ns	0.4175	A-C
	Low Hx vs. HighHx	6.542	1.923 to 11.16	Yes	**	0.0044	B-C
	Test details	Mean 1	Mean 2	Mean Diff.	SE of diff.	n1	n2	q	DF
	Control vs. Low Hx	14.46	18.7	-4.238	2.014	9	8	2.975	27
	Control vs. HighHx	14.46	12.16	2.304	1.798	9	13	1.812	27
	Low Hx vs. HighHx	18.7	12.16	6.542	1.863	8	13	4.966	27
	Table Analyzed	TREG
	Number of families	1
	Number of comparisons per family	3
	Alpha	0.05
	Tukey's multiple comparisons test	Mean Diff.	95.00% CI of diff.	Below threshold?	Summary	Adjusted P Value
	Control vs. Low Hx	4.977	-5.079 to 15.03	No	ns	0.4479	A-B
	Control vs. HighHx	-11.48	-20.46 to -2.510	Yes	*	0.0101	A-C
	Low Hx vs. HighHx	-16.46	-25.76 to -7.162	Yes	***	0.0004	B-C
	Test details	Mean 1	Mean 2	Mean Diff.	SE of diff.	n1	n2	q	DF
	Control vs. Low Hx	15.22	10.25	4.977	4.056	9	8	1.735	27
	Control vs. HighHx	15.22	26.71	-11.48	3.619	9	13	4.487	27
	Low Hx vs. HighHx	10.25	26.71	-16.46	3.751	8	13	6.207	27

## Sheet: Fig. 2D
	FIGURE 2D	FACS ANALYSIS OF TILS B20+ANTI-PD-L1
	*	DATA FROM B20-4.1.1 AND ISO ARE AVAILABLE AT 2C
	DATA
	MOUSE	TREATMENT	STRATIFICATION	THELPER CELLS (FOXP3-CD4+ OF CD45+)	TREG OF CD4 (FOXP3+CD4+ OF CD45+)	CD8 T CELLS (CD8+ OF CD45+
	MOUSE 1	B20-4.1.1+ANTI-PD-L1	LH	44.7	23.1	24.4
	MOUSE 2	B20-4.1.1+ANTI-PD-L1	LH	37.3	13.7	20
	MOUSE 3	B20-4.1.1+ANTI-PD-L1	LH	56	5.48	23.1
	MOUSE 4	B20-4.1.1+ANTI-PD-L1	LH	40.8	4.93	21.1
	MOUSE 5	B20-4.1.1+ANTI-PD-L1	HH	7.08	29.8	11.9
	MOUSE 6	B20-4.1.1+ANTI-PD-L1	HH	10.7	23	17.3
	MOUSE 7	B20-4.1.1+ANTI-PD-L1	HH	9.2	39.1	22.9
	MOUSE 8	B20-4.1.1+ANTI-PD-L1	HH	8.89	17.8	15.4
	MOUSE 10	ANTI-PD-L1	-	2.45	13.5	13.5
	MOUSE 11	ANTI-PD-L1	-	2.18	14.7	10.1
	MOUSE 12	ANTI-PD-L1	-	5.83	10.9	10.8
	MOUSE 13	ANTI-PD-L1	-	5.67	17	17
	MOUSE 14	ANTI-PD-L1	-	3.49	27.9	14.2
	MOUSE 15	ANTI-PD-L1	-	4.76	28.5	11.8
	ANALYSIS ONE-WAY ANOVA
	Table Analyzed	T-HELPER
	Number of families	1
	Number of comparisons per family	15
	Alpha	0.05
	Tukey's multiple comparisons test	Mean Diff.	95.00% CI of diff.	Below threshold?	Summary	Adjusted P Value
	VT vs. aPD-L1	2.348	-13.90 to 18.59	No	ns	0.9979	A-B
	VT vs. B20-4.1.1 LH	-35.14	-50.12 to -20.16	Yes	****	<0.0001	A-C
	VT vs. B20-4.1.1 HH	-4.375	-17.74 to 8.992	No	ns	0.9209	A-D
	VT vs. B20+aPD-L1 LH	-38.29	-56.81 to -19.77	Yes	****	<0.0001	A-E
	VT vs. B20+aPD-L1 HH	-2.556	-21.08 to 15.97	No	ns	0.9983	A-F
	aPD-L1 vs. B20-4.1.1 LH	-37.49	-54.13 to -20.84	Yes	****	<0.0001	B-C
	aPD-L1 vs. B20-4.1.1 HH	-6.723	-21.94 to 8.491	No	ns	0.7692	B-D
	aPD-L1 vs. B20+aPD-L1 LH	-40.64	-60.53 to -20.74	Yes	****	<0.0001	B-E
	aPD-L1 vs. B20+aPD-L1 HH	-4.904	-24.80 to 14.99	No	ns	0.9756	B-F
	B20-4.1.1 LH vs. B20-4.1.1 HH	30.76	16.91 to 44.61	Yes	****	<0.0001	C-D
	B20-4.1.1 LH vs. B20+aPD-L1 LH	-3.151	-22.03 to 15.73	No	ns	0.9958	C-E
	B20-4.1.1 LH vs. B20+aPD-L1 HH	32.58	13.70 to 51.46	Yes	***	0.0001	C-F
	B20-4.1.1 HH vs. B20+aPD-L1 LH	-33.91	-51.54 to -16.29	Yes	****	<0.0001	D-E
	B20-4.1.1 HH vs. B20+aPD-L1 HH	1.819	-15.81 to 19.44	No	ns	0.9996	D-F
	B20+aPD-L1 LH vs. B20+aPD-L1 HH	35.73	13.94 to 57.53	Yes	***	0.0002	E-F
	Test details	Mean 1	Mean 2	Mean Diff.	SE of diff.	n1	n2	q	DF
	VT vs. aPD-L1	6.411	4.063	2.348	5.416	9	6	0.6131	38
	VT vs. B20-4.1.1 LH	6.411	41.55	-35.14	4.993	9	8	9.953	38
	VT vs. B20-4.1.1 HH	6.411	10.79	-4.375	4.456	9	13	1.389	38
	VT vs. B20+aPD-L1 LH	6.411	44.7	-38.29	6.175	9	4	8.77	38
	VT vs. B20+aPD-L1 HH	6.411	8.968	-2.556	6.175	9	4	0.5855	38
	aPD-L1 vs. B20-4.1.1 LH	4.063	41.55	-37.49	5.549	6	8	9.553	38
	aPD-L1 vs. B20-4.1.1 HH	4.063	10.79	-6.723	5.071	6	13	1.875	38
	aPD-L1 vs. B20+aPD-L1 LH	4.063	44.7	-40.64	6.633	6	4	8.665	38
	aPD-L1 vs. B20+aPD-L1 HH	4.063	8.968	-4.904	6.633	6	4	1.046	38
	B20-4.1.1 LH vs. B20-4.1.1 HH	41.55	10.79	30.76	4.617	8	13	9.422	38
	B20-4.1.1 LH vs. B20+aPD-L1 LH	41.55	44.7	-3.151	6.292	8	4	0.7083	38
	B20-4.1.1 LH vs. B20+aPD-L1 HH	41.55	8.968	32.58	6.292	8	4	7.323	38
	B20-4.1.1 HH vs. B20+aPD-L1 LH	10.79	44.7	-33.91	5.875	13	4	8.164	38
	B20-4.1.1 HH vs. B20+aPD-L1 HH	10.79	8.968	1.819	5.875	13	4	0.4378	38
	B20+aPD-L1 LH vs. B20+aPD-L1 HH	44.7	8.968	35.73	7.266	4	4	6.955	38
	Table Analyzed	CD8 T CELL
	Number of families	1
	Number of comparisons per family	15
	Alpha	0.05
	Tukey's multiple comparisons test	Mean Diff.	95.00% CI of diff.	Below threshold?	Summary	Adjusted P Value
	VT vs. aPD-L1	1.562	-4.569 to 7.694	No	ns	0.9718	A-B
	VT vs. B20-4.1.1 LH	-4.238	-9.891 to 1.415	No	ns	0.2401	A-C
	VT vs. B20-4.1.1 HH	2.304	-2.741 to 7.348	No	ns	0.7441	A-D
	VT vs. B20+aPD-L1 LH	-7.688	-14.68 to -0.6970	Yes	*	0.0239	A-E
	VT vs. B20+aPD-L1 HH	-2.413	-9.404 to 4.578	No	ns	0.9029	A-F
	aPD-L1 vs. B20-4.1.1 LH	-5.8	-12.08 to 0.4827	No	ns	0.0848	B-C
	aPD-L1 vs. B20-4.1.1 HH	0.7415	-5.000 to 6.483	No	ns	0.9988	B-D
	aPD-L1 vs. B20+aPD-L1 LH	-9.25	-16.76 to -1.741	Yes	**	0.0084	B-E
	aPD-L1 vs. B20+aPD-L1 HH	-3.975	-11.48 to 3.534	No	ns	0.6112	B-F
	B20-4.1.1 LH vs. B20-4.1.1 HH	6.542	1.314 to 11.77	Yes	**	0.0071	C-D
	B20-4.1.1 LH vs. B20+aPD-L1 LH	-3.45	-10.57 to 3.674	No	ns	0.6952	C-E
	B20-4.1.1 LH vs. B20+aPD-L1 HH	1.825	-5.299 to 8.949	No	ns	0.9712	C-F
	B20-4.1.1 HH vs. B20+aPD-L1 LH	-9.992	-16.64 to -3.340	Yes	***	0.0008	D-E
	B20-4.1.1 HH vs. B20+aPD-L1 HH	-4.717	-11.37 to 1.935	No	ns	0.2955	D-F
	B20+aPD-L1 LH vs. B20+aPD-L1 HH	5.275	-2.951 to 13.50	No	ns	0.404	E-F
	Test details	Mean 1	Mean 2	Mean Diff.	SE of diff.	n1	n2	q	DF
	VT vs. aPD-L1	14.46	12.9	1.562	2.044	9	6	1.081	38
	VT vs. B20-4.1.1 LH	14.46	18.7	-4.238	1.884	9	8	3.181	38
	VT vs. B20-4.1.1 HH	14.46	12.16	2.304	1.682	9	13	1.938	38
	VT vs. B20+aPD-L1 LH	14.46	22.15	-7.688	2.33	9	4	4.666	38
	VT vs. B20+aPD-L1 HH	14.46	16.88	-2.413	2.33	9	4	1.464	38
	aPD-L1 vs. B20-4.1.1 LH	12.9	18.7	-5.8	2.094	6	8	3.917	38
	aPD-L1 vs. B20-4.1.1 HH	12.9	12.16	0.7415	1.914	6	13	0.5479	38
	aPD-L1 vs. B20+aPD-L1 LH	12.9	22.15	-9.25	2.503	6	4	5.226	38
	aPD-L1 vs. B20+aPD-L1 HH	12.9	16.88	-3.975	2.503	6	4	2.246	38
	B20-4.1.1 LH vs. B20-4.1.1 HH	18.7	12.16	6.542	1.743	8	13	5.309	38
	B20-4.1.1 LH vs. B20+aPD-L1 LH	18.7	22.15	-3.45	2.375	8	4	2.055	38
	B20-4.1.1 LH vs. B20+aPD-L1 HH	18.7	16.88	1.825	2.375	8	4	1.087	38
	B20-4.1.1 HH vs. B20+aPD-L1 LH	12.16	22.15	-9.992	2.217	13	4	6.373	38
	B20-4.1.1 HH vs. B20+aPD-L1 HH	12.16	16.88	-4.717	2.217	13	4	3.008	38
	B20+aPD-L1 LH vs. B20+aPD-L1 HH	22.15	16.88	5.275	2.742	4	4	2.721	38
	Table Analyzed	Treg cells
	Number of families	1
	Number of comparisons per family	15
	Alpha	0.05
	Tukey's multiple comparisons test	Mean Diff.	95.00% CI of diff.	Below threshold?	Summary	Adjusted P Value
	VT vs. aPD-L1	-3.528	-16.71 to 9.654	No	ns	0.9652	A-B
	VT vs. B20-4.1.1 LH	4.977	-7.176 to 17.13	No	ns	0.8201	A-C
	VT vs. B20-4.1.1 HH	-11.48	-22.33 to -0.6388	Yes	*	0.0326	A-D
	VT vs. B20+aPD-L1 LH	3.42	-11.61 to 18.45	No	ns	0.9828	A-E
	VT vs. B20+aPD-L1 HH	-12.2	-27.23 to 2.826	No	ns	0.1698	A-F
	aPD-L1 vs. B20-4.1.1 LH	8.505	-5.002 to 22.01	No	ns	0.4242	B-C
	aPD-L1 vs. B20-4.1.1 HH	-7.956	-20.30 to 4.388	No	ns	0.3983	B-D
	aPD-L1 vs. B20+aPD-L1 LH	6.948	-9.197 to 23.09	No	ns	0.788	B-E
	aPD-L1 vs. B20+aPD-L1 HH	-8.675	-24.82 to 7.469	No	ns	0.596	B-F
	B20-4.1.1 LH vs. B20-4.1.1 HH	-16.46	-27.70 to -5.223	Yes	**	0.0011	C-D
	B20-4.1.1 LH vs. B20+aPD-L1 LH	-1.558	-16.87 to 13.76	No	ns	0.9996	C-E
	B20-4.1.1 LH vs. B20+aPD-L1 HH	-17.18	-32.50 to -1.864	Yes	*	0.0202	C-F
	B20-4.1.1 HH vs. B20+aPD-L1 LH	14.9	0.6035 to 29.20	Yes	*	0.0368	D-E
	B20-4.1.1 HH vs. B20+aPD-L1 HH	-0.7188	-15.02 to 13.58	No	ns	>0.9999	D-F
	B20+aPD-L1 LH vs. B20+aPD-L1 HH	-15.62	-33.31 to 2.062	No	ns	0.1099	E-F
	Test details	Mean 1	Mean 2	Mean Diff.	SE of diff.	n1	n2	q	DF
	VT vs. aPD-L1	15.22	18.75	-3.528	4.394	9	6	1.135	38
	VT vs. B20-4.1.1 LH	15.22	10.25	4.977	4.051	9	8	1.738	38
	VT vs. B20-4.1.1 HH	15.22	26.71	-11.48	3.615	9	13	4.492	38
	VT vs. B20+aPD-L1 LH	15.22	11.8	3.42	5.01	9	4	0.9653	38
	VT vs. B20+aPD-L1 HH	15.22	27.43	-12.2	5.01	9	4	3.445	38
	aPD-L1 vs. B20-4.1.1 LH	18.75	10.25	8.505	4.502	6	8	2.671	38
	aPD-L1 vs. B20-4.1.1 HH	18.75	26.71	-7.956	4.115	6	13	2.735	38
	aPD-L1 vs. B20+aPD-L1 LH	18.75	11.8	6.948	5.381	6	4	1.826	38
	aPD-L1 vs. B20+aPD-L1 HH	18.75	27.43	-8.675	5.381	6	4	2.28	38
	B20-4.1.1 LH vs. B20-4.1.1 HH	10.25	26.71	-16.46	3.746	8	13	6.214	38
	B20-4.1.1 LH vs. B20+aPD-L1 LH	10.25	11.8	-1.558	5.105	8	4	0.4314	38
	B20-4.1.1 LH vs. B20+aPD-L1 HH	10.25	27.43	-17.18	5.105	8	4	4.759	38
	B20-4.1.1 HH vs. B20+aPD-L1 LH	26.71	11.8	14.9	4.767	13	4	4.422	38
	B20-4.1.1 HH vs. B20+aPD-L1 HH	26.71	27.43	-0.7188	4.767	13	4	0.2133	38
	B20+aPD-L1 LH vs. B20+aPD-L1 HH	11.8	27.43	-15.62	5.895	4	4	3.748	38

## Sheet: Fig. 3A_CD45_GENECOUNTS
	FIGURE 3A	RNASEQ CD45	MATRIX
	gene	Q595	Q6506	Q6560	Q413	Q414	Q624	Q6570
	ENSMUSG00000000001	350	27	400	207	38	28	28
	ENSMUSG00000000003	0	0	0	0	0	0	0
	ENSMUSG00000000028	14	2	20	33	2	6	8
	ENSMUSG00000000031	2	1	8	22	0	1	0
	ENSMUSG00000000037	4	0	0	3	0	2	0
	ENSMUSG00000000049	0	0	0	0	0	0	0
	ENSMUSG00000000056	132	30	41	67	11	49	5
	ENSMUSG00000000058	41	44	18	71	19	5	10
	ENSMUSG00000000078	3906	583	1888	3869	1385	2668	138
	ENSMUSG00000000085	97	23	71	42	9	28	5
	ENSMUSG00000000088	762	207	974	899	79	52	69
	ENSMUSG00000000093	1	1	1	0	0	0	0
	ENSMUSG00000000094	1	0	0	0	0	0	0
	ENSMUSG00000000103	0	0	0	0	0	0	0
	ENSMUSG00000000120	8	2	12	5	0	0	0
	ENSMUSG00000000125	3	0	1	0	0	0	0
	ENSMUSG00000000126	0	0	0	0	0	0	0
	ENSMUSG00000000127	33	1	16	34	15	17	9
	ENSMUSG00000000131	338	144	235	78	28	114	14
	ENSMUSG00000000134	545	708	358	350	93	228	36
	ENSMUSG00000000142	43	1	59	5	3	3	0
	ENSMUSG00000000148	9	7	23	6	2	6	5
	ENSMUSG00000000149	81	55	131	151	24	44	20
	ENSMUSG00000000154	2	3	1	0	0	0	0
	ENSMUSG00000000157	8	0	0	0	1	0	1
	ENSMUSG00000000159	1	1	1	3	0	1	1
	ENSMUSG00000000167	9	1	3	4	2	3	0
	ENSMUSG00000000168	315	64	217	194	22	40	18
	ENSMUSG00000000171	4	2	24	5	2	2	5
	ENSMUSG00000000182	0	0	0	0	0	0	0
	ENSMUSG00000000183	0	0	2	0	0	0	1
	ENSMUSG00000000184	10519	954	7220	1506	355	711	83
	ENSMUSG00000000194	433	284	250	234	53	126	20
	ENSMUSG00000000197	0	0	0	0	0	0	0
	ENSMUSG00000000202	3	3	5	3	0	0	0
	ENSMUSG00000000204	395	58	41	154	33	140	87
	ENSMUSG00000000214	0	0	0	0	0	0	0
	ENSMUSG00000000215	0	0	0	0	0	0	0
	ENSMUSG00000000216	0	0	0	1	0	0	0
	ENSMUSG00000000223	0	1	0	0	0	0	0
	ENSMUSG00000000244	947	46	280	36	11	25	5
	ENSMUSG00000000247	1	0	2	3	1	0	0
	ENSMUSG00000000248	10	7	3	18	5	9	0
	ENSMUSG00000000253	24	27	13	29	3	4	2
	ENSMUSG00000000263	0	0	0	1	0	0	0
	ENSMUSG00000000266	6	0	6	1	1	1	1
	ENSMUSG00000000275	567	361	529	290	54	140	32
	ENSMUSG00000000276	105	8	40	17	3	10	0
	ENSMUSG00000000278	748	462	473	635	110	143	67
	ENSMUSG00000000282	312	175	347	201	38	120	24
	ENSMUSG00000000290	2083	819	1836	1659	258	311	154
	ENSMUSG00000000295	81	3	67	29	11	3	9
	ENSMUSG00000000296	4	1	3	8	1	0	0
	ENSMUSG00000000301	8	1	9	4	0	2	0
	ENSMUSG00000000303	903	263	734	1558	300	386	42
	ENSMUSG00000000305	0	0	0	0	0	1	0
	ENSMUSG00000000308	9	10	6	19	5	2	0
	ENSMUSG00000000317	1	0	0	0	0	0	0
	ENSMUSG00000000318	863	228	840	612	705	66	45
	ENSMUSG00000000320	0	3	0	1	0	0	0
	ENSMUSG00000000325	10	6	9	6	1	2	0
	ENSMUSG00000000326	550	110	275	413	80	47	20
	ENSMUSG00000000339	166	50	125	93	11	23	10
	ENSMUSG00000000340	90	21	76	53	10	8	1
	ENSMUSG00000000346	1997	407	2223	1547	216	111	220
	ENSMUSG00000000355	656	185	355	258	45	51	43
	ENSMUSG00000000359	9	3	19	5	3	0	0
	ENSMUSG00000000365	0	0	0	0	0	0	1
	ENSMUSG00000000374	504	177	478	192	49	127	24
	ENSMUSG00000000378	655	105	692	125	23	48	28
	ENSMUSG00000000381	24	2	19	13	2	6	0
	ENSMUSG00000000384	264	169	221	100	21	39	10
	ENSMUSG00000000385	8	2	2	10	2	1	1
	ENSMUSG00000000386	203	264	80	109	24	65	44
	ENSMUSG00000000392	9	17	5	9	1	5	0
	ENSMUSG00000000394	0	0	0	0	0	0	0
	ENSMUSG00000000399	210	41	164	136	23	13	8
	ENSMUSG00000000402	0	0	3	0	0	0	0
	ENSMUSG00000000409	3115	215	2438	162	55	160	5
	ENSMUSG00000000411	1	0	0	0	0	0	0
	ENSMUSG00000000416	2	0	1	6	0	3	0
	ENSMUSG00000000420	512	88	511	287	51	104	36
	ENSMUSG00000000435	0	0	0	0	0	0	0
	ENSMUSG00000000439	46	20	62	27	7	24	0
	ENSMUSG00000000440	1	0	0	1	1	4	0
	ENSMUSG00000000441	185	18	82	47	12	64	13
	ENSMUSG00000000486	464	89	879	59	11	75	9
	ENSMUSG00000000489	30	9	41	26	6	17	19
	ENSMUSG00000000530	188	164	142	100	25	36	10
	ENSMUSG00000000531	72	32	105	82	29	75	9
	ENSMUSG00000000532	184	45	171	95	18	15	17
	ENSMUSG00000000538	194	59	115	76	20	14	9
	ENSMUSG00000000544	0	0	2	0	0	0	0
	ENSMUSG00000000552	57	124	66	63	12	37	7
	ENSMUSG00000000555	21	23	40	30	4	17	2
	ENSMUSG00000000560	0	0	0	0	0	0	0
	ENSMUSG00000000561	139	22	116	65	12	15	3
	ENSMUSG00000000562	60	34	39	62	15	6	17
	ENSMUSG00000000563	745	123	700	548	89	56	60
	ENSMUSG00000000567	260	58	123	338	89	19	7
	ENSMUSG00000000568	518	107	547	240	40	176	35
	ENSMUSG00000000579	0	0	0	0	0	0	0
	ENSMUSG00000000581	108	20	86	68	7	11	3
	ENSMUSG00000000594	1285	558	1098	1203	162	85	138
	ENSMUSG00000000600	767	113	365	148	58	146	21
	ENSMUSG00000000605	864	305	544	418	81	134	40
	ENSMUSG00000000606	0	0	0	0	0	0	0
	ENSMUSG00000000617	8	0	4	0	0	2	3
	ENSMUSG00000000627	160	8	159	6	1	3	8
	ENSMUSG00000000628	578	342	137	976	162	472	13
	ENSMUSG00000000631	693	452	408	417	82	195	23
	ENSMUSG00000000632	2	1	1	5	4	0	0
	ENSMUSG00000000673	274	165	134	71	15	15	12
	ENSMUSG00000000682	7122	2418	6687	2792	430	630	166
	ENSMUSG00000000686	17	56	22	21	3	6	5
	ENSMUSG00000000690	0	0	0	0	0	0	0
	ENSMUSG00000000693	14	17	9	11	5	1	3
	ENSMUSG00000000701	0	0	0	0	0	0	0
	ENSMUSG00000000706	7	2	1	7	1	1	0
	ENSMUSG00000000708	272	40	143	48	14	49	6
	ENSMUSG00000000711	59	40	54	42	14	17	3
	ENSMUSG00000000724	0	0	0	0	0	0	0
	ENSMUSG00000000730	0	0	0	4	0	0	0
	ENSMUSG00000000731	4	1	0	0	0	0	0
	ENSMUSG00000000732	514	737	357	197	47	154	18
	ENSMUSG00000000738	491	78	194	177	26	77	11
	ENSMUSG00000000739	1	2	0	1	0	0	0
	ENSMUSG00000000740	8370	3249	11806	3580	747	651	534
	ENSMUSG00000000743	1020	497	558	389	135	143	37
	ENSMUSG00000000751	438	58	482	175	23	22	10
	ENSMUSG00000000753	24	48	12	34	11	9	8
	ENSMUSG00000000759	150	24	152	67	18	42	5
	ENSMUSG00000000766	3	0	0	0	0	0	0
	ENSMUSG00000000776	334	79	207	104	29	53	10
	ENSMUSG00000000782	903	1	1286	48	16	14	17
	ENSMUSG00000000787	4308	561	2082	2318	497	616	112
	ENSMUSG00000000791	15	4	17	7	5	6	2
	ENSMUSG00000000792	0	3	0	1	0	0	0
	ENSMUSG00000000794	7	0	0	0	0	0	0
	ENSMUSG00000000804	598	152	312	207	47	84	19
	ENSMUSG00000000805	2	0	0	10	2	4	0
	ENSMUSG00000000811	32	11	16	32	3	10	4
	ENSMUSG00000000817	79	24	85	53	12	20	4
	ENSMUSG00000000823	163	40	146	34	13	25	10
	ENSMUSG00000000826	1261	504	780	460	101	238	57
	ENSMUSG00000000827	198	87	176	149	29	38	9
	ENSMUSG00000000838	370	156	196	139	34	120	13
	ENSMUSG00000000861	823	38	301	73	11	57	0
	ENSMUSG00000000869	0	0	0	0	0	0	0
	ENSMUSG00000000876	147	28	117	60	20	11	17
	ENSMUSG00000000881	145	29	97	57	10	12	20
	ENSMUSG00000000884	34	8	30	8	1	4	0
	ENSMUSG00000000889	0	0	0	0	0	0	0
	ENSMUSG00000000901	17	4	12	6	0	1	0
	ENSMUSG00000000902	218	44	223	122	8	21	10
	ENSMUSG00000000903	50	0	46	1	0	0	0
	ENSMUSG00000000915	211	48	188	36	11	49	12
	ENSMUSG00000000916	98	28	88	24	2	12	3
	ENSMUSG00000000934	20	12	20	14	2	3	0
	ENSMUSG00000000938	0	0	0	0	0	0	0
	ENSMUSG00000000942	8	2	0	1	0	1	0
	ENSMUSG00000000948	0	0	0	0	0	1	0
	ENSMUSG00000000957	722	358	332	1834	238	278	75
	ENSMUSG00000000958	90	60	59	109	25	20	11
	ENSMUSG00000000959	347	95	278	137	38	19	35
	ENSMUSG00000000976	172	26	89	71	16	116	3
	ENSMUSG00000000982	716	495	447	1595	157	391	329
	ENSMUSG00000000983	1308	540	578	1183	255	149	201
	ENSMUSG00000001014	6	5	3	4	1	0	0
	ENSMUSG00000001016	443	30	142	97	23	83	6
	ENSMUSG00000001017	782	103	704	239	42	88	13
	ENSMUSG00000001018	170	63	183	132	26	34	20
	ENSMUSG00000001020	1227	409	1034	2111	232	213	52
	ENSMUSG00000001021	1	0	1	0	0	1	0
	ENSMUSG00000001023	0	0	0	0	0	0	0
	ENSMUSG00000001025	2546	1162	1854	2538	500	410	234
	ENSMUSG00000001027	2	0	0	0	0	0	0
	ENSMUSG00000001029	234	9	160	12	3	8	0
	ENSMUSG00000001034	112	40	84	35	17	12	12
	ENSMUSG00000001036	9	1	5	14	3	6	2
	ENSMUSG00000001039	7	4	5	11	0	1	0
	ENSMUSG00000001052	261	19	234	110	19	31	9
	ENSMUSG00000001053	31	2	14	12	3	2	0
	ENSMUSG00000001054	326	100	292	104	18	45	23
	ENSMUSG00000001056	103	88	131	111	8	13	12
	ENSMUSG00000001062	178	91	89	68	21	48	27
	ENSMUSG00000001065	107	45	67	40	12	14	18
	ENSMUSG00000001076	0	0	0	0	0	0	0
	ENSMUSG00000001082	88	9	157	92	29	4	35
	ENSMUSG00000001089	289	265	128	454	70	238	23
	ENSMUSG00000001095	6	0	0	4	2	1	0
	ENSMUSG00000001098	242	42	295	88	18	12	1
	ENSMUSG00000001100	93	81	130	69	20	21	15
	ENSMUSG00000001103	0	0	0	0	0	0	0
	ENSMUSG00000001105	1042	201	597	442	97	58	76
	ENSMUSG00000001119	1	0	0	1	0	1	0
	ENSMUSG00000001120	24	7	25	15	1	4	0
	ENSMUSG00000001123	1092	893	1364	873	132	362	251
	ENSMUSG00000001127	641	110	282	118	46	59	15
	ENSMUSG00000001128	366	222	589	615	112	142	26
	ENSMUSG00000001131	20	4	13	43	1	3	1
	ENSMUSG00000001134	60	14	32	32	1	2	0
	ENSMUSG00000001138	220	109	149	81	24	20	20
	ENSMUSG00000001143	173	35	51	41	8	56	2
	ENSMUSG00000001150	411	157	394	128	19	58	6
	ENSMUSG00000001151	693	72	274	159	60	143	31
	ENSMUSG00000001155	0	0	0	0	0	0	0
	ENSMUSG00000001156	1907	177	558	851	198	658	135
	ENSMUSG00000001157	337	28	184	94	25	16	12
	ENSMUSG00000001158	201	38	105	147	24	53	10
	ENSMUSG00000001166	46	6	28	6	1	3	0
	ENSMUSG00000001168	0	0	0	0	0	0	0
	ENSMUSG00000001173	142	48	73	121	45	62	10
	ENSMUSG00000001175	10861	2648	11564	8530	1128	1494	717
	ENSMUSG00000001211	252	55	259	64	27	36	16
	ENSMUSG00000001225	0	0	0	1	0	0	0
	ENSMUSG00000001227	52	37	17	53	3	20	11
	ENSMUSG00000001228	35	5	36	62	6	35	0
	ENSMUSG00000001229	197	56	212	108	22	44	10
	ENSMUSG00000001240	0	1	1	0	0	0	0
	ENSMUSG00000001247	82	25	81	139	15	22	9
	ENSMUSG00000001248	816	136	456	138	37	72	2
	ENSMUSG00000001249	5	10	3	10	2	4	1
	ENSMUSG00000001260	0	0	0	0	0	0	0
	ENSMUSG00000001270	150	197	101	124	28	30	19
	ENSMUSG00000001280	1620	169	1383	662	142	166	58
	ENSMUSG00000001281	1901	128	1238	219	60	18	6
	ENSMUSG00000001285	134	59	123	63	5	15	2
	ENSMUSG00000001288	321	114	306	177	29	105	26
	ENSMUSG00000001289	820	319	600	431	83	74	28
	ENSMUSG00000001300	7	0	6	11	1	1	0
	ENSMUSG00000001305	52	32	84	32	2	16	3
	ENSMUSG00000001313	19	42	8	14	3	6	4
	ENSMUSG00000001323	51	14	27	23	4	10	3
	ENSMUSG00000001333	0	0	0	0	0	0	0
	ENSMUSG00000001334	5	2	3	5	1	1	0
	ENSMUSG00000001348	878	927	764	715	138	247	106
	ENSMUSG00000001349	0	1	0	0	1	0	0
	ENSMUSG00000001366	312	33	244	105	18	32	34
	ENSMUSG00000001376	167	49	89	74	26	44	16
	ENSMUSG00000001380	322	65	372	170	26	27	19
	ENSMUSG00000001383	909	345	587	535	132	181	27
	ENSMUSG00000001403	42	3	56	40	9	2	5
	ENSMUSG00000001415	156	43	133	39	12	55	2
	ENSMUSG00000001416	615	133	529	303	43	49	27
	ENSMUSG00000001418	238	99	215	150	19	22	15
	ENSMUSG00000001419	1277	215	1060	351	70	115	60
	ENSMUSG00000001420	28	8	2	13	2	0	0
	ENSMUSG00000001424	464	201	567	323	43	45	21
	ENSMUSG00000001435	0	0	0	3	1	1	1
	ENSMUSG00000001436	127	47	93	52	5	17	18
	ENSMUSG00000001440	661	194	876	382	56	110	44
	ENSMUSG00000001441	597	35	255	314	57	169	8
	ENSMUSG00000001444	215	108	244	90	39	20	21
	ENSMUSG00000001445	102	12	129	76	14	13	6
	ENSMUSG00000001467	193	70	103	107	22	29	12
	ENSMUSG00000001472	1496	430	802	645	157	606	67
	ENSMUSG00000001473	110	28	197	205	52	29	47
	ENSMUSG00000001482	190	126	123	84	17	20	6
	ENSMUSG00000001493	0	0	0	0	0	0	0
	ENSMUSG00000001494	0	0	0	0	0	0	0
	ENSMUSG00000001496	0	0	0	0	0	0	0
	ENSMUSG00000001497	0	1	0	0	0	0	0
	ENSMUSG00000001504	15	4	9	29	5	8	5
	ENSMUSG00000001506	9	10	41	16	4	2	2
	ENSMUSG00000001507	56	31	20	64	10	9	6
	ENSMUSG00000001508	0	0	0	0	0	0	0
	ENSMUSG00000001510	0	0	0	0	0	0	0
	ENSMUSG00000001517	42	12	40	37	9	12	0
	ENSMUSG00000001518	102	14	58	11	3	11	0
	ENSMUSG00000001520	0	0	0	0	0	0	0
	ENSMUSG00000001521	35	1	38	6	0	0	0
	ENSMUSG00000001524	26	10	30	16	6	6	2
	ENSMUSG00000001525	2463	801	3484	1453	147	231	108
	ENSMUSG00000001542	147	53	100	163	23	61	14
	ENSMUSG00000001552	68	40	73	76	33	13	13
	ENSMUSG00000001555	2	2	0	7	0	1	0
	ENSMUSG00000001558	2	0	0	1	0	2	0
	ENSMUSG00000001566	0	0	0	0	0	0	0
	ENSMUSG00000001569	497	201	295	183	62	72	7
	ENSMUSG00000001576	310	186	333	315	46	53	25
	ENSMUSG00000001583	22	4	7	27	1	5	0
	ENSMUSG00000001588	459	69	446	42	8	44	10
	ENSMUSG00000001604	4	1	2	1	1	0	0
	ENSMUSG00000001622	1228	274	692	1053	292	117	253
	ENSMUSG00000001627	2030	391	1628	2033	606	537	109
	ENSMUSG00000001630	246	162	153	212	50	58	28
	ENSMUSG00000001632	446	202	412	212	75	176	15
	ENSMUSG00000001642	122	21	33	5	7	22	0
	ENSMUSG00000001655	0	0	0	0	0	0	0
	ENSMUSG00000001656	0	0	0	0	0	0	0
	ENSMUSG00000001657	0	0	0	0	0	1	1
	ENSMUSG00000001661	1	1	1	0	0	0	0
	ENSMUSG00000001663	6	10	14	34	0	5	7
	ENSMUSG00000001665	79	49	41	98	22	9	27
	ENSMUSG00000001666	117	44	116	123	8	13	9
	ENSMUSG00000001670	0	0	0	0	0	0	0
	ENSMUSG00000001672	23	14	9	27	6	5	18
	ENSMUSG00000001674	219	1	173	51	6	3	5
	ENSMUSG00000001687	1061	222	799	777	173	221	110
	ENSMUSG00000001700	1402	153	2024	84	37	35	6
	ENSMUSG00000001707	42	9	76	56	10	9	3
	ENSMUSG00000001729	558	106	800	401	73	43	139
	ENSMUSG00000001739	9	2	1	0	0	1	0
	ENSMUSG00000001741	1245	276	1196	164	57	83	21
	ENSMUSG00000001750	613	614	258	388	88	117	29
	ENSMUSG00000001751	321	501	148	293	48	74	28
	ENSMUSG00000001755	258	227	205	142	44	36	10
	ENSMUSG00000001761	7	6	2	8	1	9	0
	ENSMUSG00000001763	29	33	16	19	7	5	0
	ENSMUSG00000001767	148	23	170	85	24	64	10
	ENSMUSG00000001768	157	34	108	251	57	154	32
	ENSMUSG00000001773	0	0	0	0	0	0	0
	ENSMUSG00000001774	1741	418	1234	460	87	153	41
	ENSMUSG00000001783	755	431	656	529	62	98	44
	ENSMUSG00000001785	330	89	247	117	30	40	6
	ENSMUSG00000001786	307	154	249	96	38	53	12
	ENSMUSG00000001794	1991	1370	1887	1347	198	227	112
	ENSMUSG00000001802	0	2	0	0	1	0	0
	ENSMUSG00000001804	0	0	0	0	0	0	0
	ENSMUSG00000001815	0	0	0	0	0	0	0
	ENSMUSG00000001819	0	0	0	0	0	0	0
	ENSMUSG00000001823	0	0	0	0	0	0	0
	ENSMUSG00000001827	11	10	7	16	1	1	0
	ENSMUSG00000001829	155	73	103	67	7	34	14
	ENSMUSG00000001833	1856	319	1572	1249	275	375	100
	ENSMUSG00000001844	273	135	214	146	27	42	18
	ENSMUSG00000001847	1158	353	1104	828	101	88	102
	ENSMUSG00000001855	340	91	217	133	25	126	10
	ENSMUSG00000001864	7	2	2	5	0	1	1
	ENSMUSG00000001865	35	1	5	8	32	2	2
	ENSMUSG00000001870	12	1	3	18	4	5	1
	ENSMUSG00000001891	233	12	174	186	20	42	8
	ENSMUSG00000001901	0	0	0	0	0	0	0
	ENSMUSG00000001909	393	114	173	98	24	137	10
	ENSMUSG00000001910	345	297	348	171	37	57	15
	ENSMUSG00000001911	478	209	311	544	123	154	28
	ENSMUSG00000001918	288	73	312	101	29	18	5
	ENSMUSG00000001924	2759	1027	2952	1452	209	254	240
	ENSMUSG00000001930	6	6	4	9	4	4	0
	ENSMUSG00000001942	286	69	87	172	29	33	14
	ENSMUSG00000001943	0	0	0	0	0	0	0
	ENSMUSG00000001946	8	4	5	4	0	0	6
	ENSMUSG00000001948	14	6	1	6	1	0	0
	ENSMUSG00000001962	159	73	151	109	23	64	3
	ENSMUSG00000001964	475	34	454	295	47	60	7
	ENSMUSG00000001983	15	8	5	8	0	4	0
	ENSMUSG00000001985	0	0	0	1	1	1	0
	ENSMUSG00000001986	17	3	7	5	0	1	0
	ENSMUSG00000001988	0	0	0	0	0	0	0
	ENSMUSG00000001995	193	87	127	135	20	33	13
	ENSMUSG00000001998	154	49	73	36	20	22	5
	ENSMUSG00000001999	243	121	184	159	48	50	18
	ENSMUSG00000002006	9	7	6	3	0	2	0
	ENSMUSG00000002007	197	20	55	6	2	7	6
	ENSMUSG00000002010	812	430	676	426	69	80	38
	ENSMUSG00000002012	9	6	4	5	0	1	0
	ENSMUSG00000002014	749	647	551	621	96	142	86
	ENSMUSG00000002015	569	131	398	298	49	43	30
	ENSMUSG00000002017	87	30	74	24	3	14	4
	ENSMUSG00000002020	33	22	16	16	5	3	4
	ENSMUSG00000002028	2263	342	847	521	156	616	5
	ENSMUSG00000002031	72	39	35	40	15	22	0
	ENSMUSG00000002032	1	8	3	4	0	1	0
	ENSMUSG00000002033	464	44	827	73	40	33	27
	ENSMUSG00000002043	133	99	163	97	15	24	16
	ENSMUSG00000002052	473	232	677	250	44	135	19
	ENSMUSG00000002055	21	4	17	37	2	4	6
	ENSMUSG00000002057	0	0	0	0	0	0	0
	ENSMUSG00000002058	130	83	123	97	8	22	10
	ENSMUSG00000002059	17	14	12	19	1	3	6
	ENSMUSG00000002064	95	0	98	40	14	12	11
	ENSMUSG00000002068	14	3	13	26	1	7	2
	ENSMUSG00000002076	4	0	5	0	2	0	1
	ENSMUSG00000002083	310	99	306	126	27	16	15
	ENSMUSG00000002100	108	101	18	21	21	45	6
	ENSMUSG00000002102	1170	566	1053	624	137	237	48
	ENSMUSG00000002103	408	490	199	425	83	139	37
	ENSMUSG00000002104	27	36	23	41	9	14	9
	ENSMUSG00000002105	79	34	57	42	5	16	1
	ENSMUSG00000002107	6010	1690	4012	2034	438	799	171
	ENSMUSG00000002108	56	80	27	58	12	12	7
	ENSMUSG00000002109	220	16	123	25	8	3	3
	ENSMUSG00000002111	556	937	644	700	178	232	128
	ENSMUSG00000002129	544	223	474	239	36	71	17
	ENSMUSG00000002147	500	92	422	299	69	176	10
	ENSMUSG00000002190	3	2	1	4	1	0	0
	ENSMUSG00000002204	664	84	313	181	38	53	18
	ENSMUSG00000002205	284	56	274	90	22	36	11
	ENSMUSG00000002210	252	199	195	65	34	51	6
	ENSMUSG00000002221	192	11	139	73	12	14	4
	ENSMUSG00000002222	482	45	521	218	43	28	43
	ENSMUSG00000002227	46	23	80	13	2	14	1
	ENSMUSG00000002228	61	35	67	14	7	9	6
	ENSMUSG00000002233	323	256	243	380	64	95	21
	ENSMUSG00000002240	0	0	0	0	0	0	0
	ENSMUSG00000002249	2	0	0	3	1	0	2
	ENSMUSG00000002250	175	239	182	165	33	91	35
	ENSMUSG00000002257	606	135	662	136	25	59	21
	ENSMUSG00000002265	17	3	3	23	7	12	0
	ENSMUSG00000002266	0	0	0	0	0	0	0
	ENSMUSG00000002274	53	23	44	27	7	11	0
	ENSMUSG00000002279	115	103	118	96	14	49	22
	ENSMUSG00000002280	112	52	74	53	11	10	11
	ENSMUSG00000002289	35	14	25	15	6	5	2
	ENSMUSG00000002297	527	50	213	136	44	102	4
	ENSMUSG00000002307	530	191	295	168	46	80	8
	ENSMUSG00000002308	38	20	31	36	2	2	0
	ENSMUSG00000002319	170	88	171	102	16	26	9
	ENSMUSG00000002320	58	8	26	12	11	10	0
	ENSMUSG00000002324	2	0	1	1	2	0	0
	ENSMUSG00000002325	888	321	839	266	53	128	40
	ENSMUSG00000002326	122	31	60	53	16	13	16
	ENSMUSG00000002329	754	358	503	180	85	68	36
	ENSMUSG00000002332	340	75	261	260	47	31	38
	ENSMUSG00000002341	0	1	0	0	0	0	0
	ENSMUSG00000002342	538	208	247	158	37	40	17
	ENSMUSG00000002343	33	21	43	25	3	13	0
	ENSMUSG00000002345	328	158	292	120	31	24	11
	ENSMUSG00000002346	12	0	8	1	2	3	4
	ENSMUSG00000002365	9	0	2	10	0	11	0
	ENSMUSG00000002372	201	53	178	75	8	17	10
	ENSMUSG00000002379	325	189	333	236	32	54	13
	ENSMUSG00000002384	0	0	0	0	0	0	0
	ENSMUSG00000002393	62	26	40	50	6	6	0
	ENSMUSG00000002395	714	143	388	217	45	20	51
	ENSMUSG00000002396	412	162	290	148	23	20	15
	ENSMUSG00000002409	14	10	15	3	2	2	0
	ENSMUSG00000002413	449	243	275	246	47	174	20
	ENSMUSG00000002416	293	121	194	137	35	45	20
	ENSMUSG00000002428	220	20	75	117	28	144	5
	ENSMUSG00000002455	691	166	580	293	72	140	35
	ENSMUSG00000002458	429	96	318	184	19	19	22
	ENSMUSG00000002459	1	0	1	1	0	1	2
	ENSMUSG00000002475	3	0	1	3	2	1	2
	ENSMUSG00000002477	741	149	464	429	91	29	31
	ENSMUSG00000002486	184	26	58	20	12	25	0
	ENSMUSG00000002489	383	57	293	311	65	68	9
	ENSMUSG00000002496	79	45	75	24	21	11	1
	ENSMUSG00000002500	4	7	3	10	0	3	0
	ENSMUSG00000002504	24	24	56	26	9	7	4
	ENSMUSG00000002524	1075	317	871	399	50	97	36
	ENSMUSG00000002546	960	404	504	382	90	91	12
	ENSMUSG00000002550	123	23	105	45	19	17	1
	ENSMUSG00000002565	3	0	0	0	1	0	0
	ENSMUSG00000002578	77	6	78	41	4	17	3
	ENSMUSG00000002580	394	236	351	284	54	60	21
	ENSMUSG00000002588	0	0	0	0	0	0	0
	ENSMUSG00000002602	1100	1649	698	1208	211	311	202
	ENSMUSG00000002603	251	176	298	120	53	134	18
	ENSMUSG00000002608	465	181	424	205	33	49	38
	ENSMUSG00000002617	49	10	19	11	4	17	4
	ENSMUSG00000002625	557	469	306	186	31	349	16
	ENSMUSG00000002633	0	0	0	0	0	0	0
	ENSMUSG00000002635	54	4	42	34	11	2	8
	ENSMUSG00000002658	242	53	191	139	17	31	27
	ENSMUSG00000002660	102	25	75	37	4	2	0
	ENSMUSG00000002661	58	17	40	35	4	13	0
	ENSMUSG00000002664	0	0	0	0	0	0	0
	ENSMUSG00000002668	923	264	483	107	31	66	11
	ENSMUSG00000002679	37	1	43	20	14	15	5
	ENSMUSG00000002688	1	1	0	7	0	0	0
	ENSMUSG00000002699	811	281	846	341	64	258	26
	ENSMUSG00000002718	359	23	279	164	32	25	16
	ENSMUSG00000002728	104	45	63	82	7	29	10
	ENSMUSG00000002731	130	117	74	143	29	27	20
	ENSMUSG00000002732	27	29	9	18	3	19	2
	ENSMUSG00000002733	290	80	264	150	14	40	15
	ENSMUSG00000002741	725	336	555	510	79	108	96
	ENSMUSG00000002748	1226	382	865	523	152	441	51
	ENSMUSG00000002763	69	31	51	26	7	5	1
	ENSMUSG00000002767	100	33	119	87	15	17	7
	ENSMUSG00000002768	158	51	101	68	8	11	13
	ENSMUSG00000002769	10	3	5	1	1	2	0
	ENSMUSG00000002771	0	0	0	0	0	0	0
	ENSMUSG00000002778	840	179	652	555	101	49	59
	ENSMUSG00000002781	17	12	11	5	1	1	1
	ENSMUSG00000002791	0	2	0	0	0	1	0
	ENSMUSG00000002797	184	77	121	49	9	45	3
	ENSMUSG00000002799	0	3	3	1	0	3	0
	ENSMUSG00000002803	40	15	44	11	1	5	1
	ENSMUSG00000002804	79	33	71	36	1	7	8
	ENSMUSG00000002808	2	0	2	4	2	0	0
	ENSMUSG00000002812	443	65	260	257	36	120	10
	ENSMUSG00000002814	44	7	25	14	4	4	6
	ENSMUSG00000002820	76	19	65	24	3	4	5
	ENSMUSG00000002825	141	12	85	37	10	13	10
	ENSMUSG00000002831	1	0	2	0	0	0	0
	ENSMUSG00000002833	342	89	280	94	14	63	18
	ENSMUSG00000002835	33	27	39	54	8	15	3
	ENSMUSG00000002844	311	84	344	265	34	29	35
	ENSMUSG00000002845	83	45	54	41	12	17	9
	ENSMUSG00000002846	133	9	84	48	15	15	12
	ENSMUSG00000002847	8	2	3	28	2	3	2
	ENSMUSG00000002870	87	12	121	61	11	13	3
	ENSMUSG00000002871	80	0	66	30	8	5	11
	ENSMUSG00000002881	1039	251	725	672	116	203	38
	ENSMUSG00000002885	907	128	888	422	118	137	25
	ENSMUSG00000002897	2895	1217	1536	849	195	213	186
	ENSMUSG00000002900	10	3	9	20	6	3	0
	ENSMUSG00000002908	1	3	2	1	2	0	0
	ENSMUSG00000002910	12	2	11	2	1	3	3
	ENSMUSG00000002930	0	0	0	0	0	0	0
	ENSMUSG00000002944	77	32	140	107	57	70	7
	ENSMUSG00000002948	196	54	188	61	12	48	6
	ENSMUSG00000002949	104	99	103	63	20	48	13
	ENSMUSG00000002957	519	152	298	210	98	100	9
	ENSMUSG00000002963	166	71	116	62	12	21	9
	ENSMUSG00000002968	192	177	221	119	31	81	16
	ENSMUSG00000002980	1	7	7	6	2	0	0
	ENSMUSG00000002981	298	122	282	185	33	60	6
	ENSMUSG00000002983	178	23	103	80	16	17	1
	ENSMUSG00000002984	63	2	102	37	6	14	7
	ENSMUSG00000002985	60166	93995	35776	51450	16450	13706	5947
	ENSMUSG00000002992	2	3	0	3	0	0	4
	ENSMUSG00000002996	562	140	441	360	71	194	36
	ENSMUSG00000002997	46	5	28	46	14	13	2
	ENSMUSG00000003031	1893	196	1581	455	113	149	82
	ENSMUSG00000003032	375	81	196	580	388	494	17
	ENSMUSG00000003033	343	127	388	124	27	64	18
	ENSMUSG00000003037	1142	226	1045	518	132	187	37
	ENSMUSG00000003038	75	2	46	38	7	3	1
	ENSMUSG00000003039	1031	239	531	486	105	154	21
	ENSMUSG00000003051	5	1	2	16	0	0	0
	ENSMUSG00000003053	0	0	0	0	0	0	0
	ENSMUSG00000003062	87	75	87	80	19	22	26
	ENSMUSG00000003068	949	379	675	258	60	65	38
	ENSMUSG00000003070	10	2	3	2	6	0	0
	ENSMUSG00000003072	505	338	1118	374	53	122	58
	ENSMUSG00000003099	108	20	126	62	13	14	15
	ENSMUSG00000003119	564	70	231	244	95	390	7
	ENSMUSG00000003123	185	158	125	108	31	44	10
	ENSMUSG00000003131	452	122	333	175	45	61	23
	ENSMUSG00000003134	266	196	124	196	40	87	26
	ENSMUSG00000003135	112	19	128	83	8	20	6
	ENSMUSG00000003153	409	62	221	93	18	62	4
	ENSMUSG00000003154	219	18	210	117	30	73	12
	ENSMUSG00000003161	1735	429	1485	560	122	171	59
	ENSMUSG00000003166	273	64	181	99	13	23	3
	ENSMUSG00000003184	784	304	450	156	52	103	32
	ENSMUSG00000003190	42	5	34	11	5	8	4
	ENSMUSG00000003198	29	0	28	10	4	14	1
	ENSMUSG00000003199	358	94	281	84	13	19	0
	ENSMUSG00000003200	92	0	365	64	23	28	17
	ENSMUSG00000003206	155	60	60	118	6	13	9
	ENSMUSG00000003208	94	49	75	47	15	108	4
	ENSMUSG00000003226	583	162	429	394	102	312	20
	ENSMUSG00000003227	0	0	0	0	0	0	0
	ENSMUSG00000003228	22	0	19	33	7	14	4
	ENSMUSG00000003233	22	0	7	1	0	14	1
	ENSMUSG00000003234	98	37	80	46	8	20	2
	ENSMUSG00000003235	297	168	236	197	25	62	9
	ENSMUSG00000003269	210	73	209	133	28	47	18
	ENSMUSG00000003271	5	5	12	6	0	2	0
	ENSMUSG00000003273	2	1	1	0	1	2	0
	ENSMUSG00000003279	0	0	1	0	0	0	0
	ENSMUSG00000003282	8	0	1	1	0	5	0
	ENSMUSG00000003283	562	361	310	516	72	122	87
	ENSMUSG00000003299	140	70	166	70	16	15	24
	ENSMUSG00000003308	548	157	332	245	40	79	15
	ENSMUSG00000003309	31	5	20	9	0	3	5
	ENSMUSG00000003316	607	149	200	463	90	245	2
	ENSMUSG00000003341	0	0	0	0	0	0	0
	ENSMUSG00000003344	36	1	54	12	6	3	1
	ENSMUSG00000003345	386	33	412	120	37	34	9
	ENSMUSG00000003346	100	9	163	74	7	5	1
	ENSMUSG00000003348	396	140	449	148	27	84	16
	ENSMUSG00000003352	63	10	27	16	8	26	6
	ENSMUSG00000003354	0	0	0	0	0	0	0
	ENSMUSG00000003355	9	3	7	9	2	0	6
	ENSMUSG00000003360	136	18	93	48	9	49	5
	ENSMUSG00000003363	750	246	666	477	91	52	14
	ENSMUSG00000003378	4	1	2	1	1	0	0
	ENSMUSG00000003379	19	0	15	1	0	0	0
	ENSMUSG00000003380	452	189	648	209	32	30	44
	ENSMUSG00000003382	625	144	270	184	73	163	11
	ENSMUSG00000003402	440	282	368	264	30	56	15
	ENSMUSG00000003410	1	1	1	0	0	0	2
	ENSMUSG00000003411	0	0	0	0	0	0	0
	ENSMUSG00000003418	221	13	190	11	4	6	1
	ENSMUSG00000003420	170	120	250	155	74	17	16
	ENSMUSG00000003421	223	91	255	113	13	18	6
	ENSMUSG00000003423	82	32	65	57	10	5	0
	ENSMUSG00000003429	650	20	704	306	48	6	30
	ENSMUSG00000003435	494	113	351	161	30	120	17
	ENSMUSG00000003436	0	0	0	0	0	0	0
	ENSMUSG00000003437	305	146	293	132	40	86	9
	ENSMUSG00000003438	125	71	99	67	5	14	2
	ENSMUSG00000003444	25	18	32	27	4	9	7
	ENSMUSG00000003452	16	1	6	7	2	9	0
	ENSMUSG00000003458	37	27	59	43	7	15	8
	ENSMUSG00000003464	197	64	140	123	24	18	19
	ENSMUSG00000003469	0	0	0	0	0	0	0
	ENSMUSG00000003476	0	0	0	0	0	0	0
	ENSMUSG00000003477	1	0	0	0	0	1	0
	ENSMUSG00000003484	178	118	93	186	20	43	44
	ENSMUSG00000003500	204	20	288	56	9	13	0
	ENSMUSG00000003505	0	0	0	0	0	0	0
	ENSMUSG00000003518	305	328	302	489	120	211	26
	ENSMUSG00000003526	9	8	8	14	1	2	4
	ENSMUSG00000003527	96	33	73	31	6	13	8
	ENSMUSG00000003528	56	35	69	34	4	4	18
	ENSMUSG00000003531	23	9	13	15	3	1	0
	ENSMUSG00000003534	268	27	239	112	43	12	15
	ENSMUSG00000003541	3326	2820	2324	5828	1264	2101	735
	ENSMUSG00000003545	1222	322	1208	1469	576	2889	129
	ENSMUSG00000003546	157	136	140	137	34	51	31
	ENSMUSG00000003549	65	23	45	19	7	7	2
	ENSMUSG00000003555	0	0	0	0	0	0	0
	ENSMUSG00000003559	14	5	15	16	4	1	5
	ENSMUSG00000003573	40	49	28	35	18	14	5
	ENSMUSG00000003575	40	17	44	11	0	4	0
	ENSMUSG00000003581	185	28	115	98	25	49	19
	ENSMUSG00000003585	68	94	30	39	13	11	11
	ENSMUSG00000003604	280	33	382	101	14	18	5
	ENSMUSG00000003617	300	69	89	435	116	65	26
	ENSMUSG00000003623	274	61	153	92	16	36	9
	ENSMUSG00000003644	390	171	409	158	32	82	17
	ENSMUSG00000003657	0	0	0	0	0	0	0
	ENSMUSG00000003660	734	108	821	384	92	133	38
	ENSMUSG00000003662	114	27	154	82	13	18	15
	ENSMUSG00000003665	0	0	0	0	0	0	0
	ENSMUSG00000003680	603	53	462	353	64	23	49
	ENSMUSG00000003721	249	103	121	139	23	30	12
	ENSMUSG00000003731	139	6	123	79	10	25	7
	ENSMUSG00000003746	324	10	204	128	28	68	1
	ENSMUSG00000003752	44	56	54	32	13	9	3
	ENSMUSG00000003762	217	132	97	66	29	34	13
	ENSMUSG00000003778	1171	326	452	253	95	248	28
	ENSMUSG00000003779	9	0	20	9	1	2	1
	ENSMUSG00000003808	3572	1901	1514	917	230	484	93
	ENSMUSG00000003809	44	20	43	20	1	6	0
	ENSMUSG00000003810	65	47	52	47	9	17	15
	ENSMUSG00000003812	281	109	113	179	50	84	40
	ENSMUSG00000003813	92	41	173	69	16	45	7
	ENSMUSG00000003814	1577	354	1278	2378	647	687	119
	ENSMUSG00000003824	22	18	16	44	4	10	2
	ENSMUSG00000003847	448	86	232	175	37	208	24
	ENSMUSG00000003848	41	5	48	19	1	4	2
	ENSMUSG00000003849	10	6	2	6	1	0	0
	ENSMUSG00000003863	1	1	0	1	0	2	0
	ENSMUSG00000003865	171	133	92	222	26	95	16
	ENSMUSG00000003868	42	11	53	25	1	5	0
	ENSMUSG00000003872	0	0	1	0	0	0	0
	ENSMUSG00000003873	76	71	43	81	12	45	5
	ENSMUSG00000003882	3589	937	1427	1231	280	838	23
	ENSMUSG00000003923	369	11	318	135	23	42	3
	ENSMUSG00000003929	115	19	75	31	7	22	11
	ENSMUSG00000003934	6	0	1	0	0	0	0
	ENSMUSG00000003948	242	96	190	159	39	38	17
	ENSMUSG00000003949	32	4	28	16	1	8	2
	ENSMUSG00000003955	315	46	198	337	30	22	64
	ENSMUSG00000003970	6825	2262	9150	2577	363	457	256
	ENSMUSG00000003974	0	0	0	0	0	0	0
	ENSMUSG00000003992	90	18	77	22	6	12	2
	ENSMUSG00000004018	168	17	95	52	13	11	13
	ENSMUSG00000004031	0	0	0	0	0	0	0
	ENSMUSG00000004032	13	17	10	25	0	5	3
	ENSMUSG00000004035	0	2	1	2	1	1	0
	ENSMUSG00000004038	0	0	0	0	0	0	0
	ENSMUSG00000004040	2964	538	2031	1663	435	432	145
	ENSMUSG00000004043	237	27	166	39	7	12	0
	ENSMUSG00000004044	70	34	229	42	20	8	0
	ENSMUSG00000004054	88	56	91	65	16	12	11
	ENSMUSG00000004056	387	56	227	86	37	29	0
	ENSMUSG00000004069	78	9	78	37	2	3	2
	ENSMUSG00000004070	636	136	635	355	72	34	41
	ENSMUSG00000004071	146	61	106	74	17	30	9
	ENSMUSG00000004085	56	28	32	65	9	24	1
	ENSMUSG00000004096	1178	148	785	657	119	105	74
	ENSMUSG00000004098	0	0	1	0	0	0	0
	ENSMUSG00000004099	422	169	457	163	42	125	24
	ENSMUSG00000004100	134	31	95	38	6	11	1
	ENSMUSG00000004105	43	20	27	67	16	8	7
	ENSMUSG00000004110	109	3	18	7	2	10	0
	ENSMUSG00000004113	1	1	0	2	0	0	0
	ENSMUSG00000004127	251	131	170	80	26	39	4
	ENSMUSG00000004151	39	16	18	17	11	8	0
	ENSMUSG00000004187	68	20	23	6	4	3	0
	ENSMUSG00000004207	5448	50	3072	4187	1366	34	138
	ENSMUSG00000004221	167	58	178	80	12	23	27
	ENSMUSG00000004231	0	0	0	0	0	0	0
	ENSMUSG00000004233	76	27	53	47	7	16	5
	ENSMUSG00000004263	285	244	527	97	28	48	36
	ENSMUSG00000004264	632	82	537	357	55	53	26
	ENSMUSG00000004266	1715	288	1233	892	131	450	84
	ENSMUSG00000004267	72	76	37	114	8	59	4
	ENSMUSG00000004268	280	19	344	102	14	17	8
	ENSMUSG00000004270	301	100	167	184	25	72	12
	ENSMUSG00000004285	2132	845	1407	1318	211	207	150
	ENSMUSG00000004296	15	0	4	39	14	52	4
	ENSMUSG00000004317	165	100	91	162	26	43	5
	ENSMUSG00000004319	939	264	451	419	92	256	15
	ENSMUSG00000004328	1	0	0	0	0	0	0
	ENSMUSG00000004341	0	0	0	0	0	0	0
	ENSMUSG00000004344	0	0	0	0	0	0	0
	ENSMUSG00000004347	4	0	0	0	0	0	0
	ENSMUSG00000004356	108	6	91	73	9	61	5
	ENSMUSG00000004359	18	4	1	8	2	1	1
	ENSMUSG00000004360	0	0	0	1	0	0	0
	ENSMUSG00000004364	345	13	451	213	34	162	27
	ENSMUSG00000004366	0	0	0	0	0	0	0
	ENSMUSG00000004371	1	0	0	1	1	0	0
	ENSMUSG00000004383	57	57	35	47	11	17	0
	ENSMUSG00000004393	165	57	116	68	9	11	0
	ENSMUSG00000004394	77	16	82	58	6	5	19
	ENSMUSG00000004415	0	0	0	0	0	0	0
	ENSMUSG00000004446	154	20	110	53	8	10	5
	ENSMUSG00000004451	102	15	108	176	30	50	11
	ENSMUSG00000004455	19	21	32	18	4	10	0
	ENSMUSG00000004460	341	62	368	247	34	27	26
	ENSMUSG00000004462	45	2	36	26	5	3	4
	ENSMUSG00000004473	5	0	0	3	0	0	0
	ENSMUSG00000004500	30	8	8	20	2	4	0
	ENSMUSG00000004508	468	297	149	437	96	200	46
	ENSMUSG00000004530	1397	488	783	896	210	132	38
	ENSMUSG00000004535	1316	225	857	726	141	407	58
	ENSMUSG00000004540	0	0	0	0	0	0	0
	ENSMUSG00000004542	0	0	0	0	0	0	0
	ENSMUSG00000004552	930	43	829	213	35	49	33
	ENSMUSG00000004558	79	3	73	5	1	4	3
	ENSMUSG00000004561	65	1	49	9	4	9	1
	ENSMUSG00000004562	94	64	59	110	15	51	32
	ENSMUSG00000004565	273	134	112	99	34	82	13
	ENSMUSG00000004567	120	110	66	57	29	99	10
	ENSMUSG00000004568	862	25	587	29	9	27	3
	ENSMUSG00000004591	563	121	244	187	50	257	12
	ENSMUSG00000004609	667	466	261	586	117	226	163
	ENSMUSG00000004610	323	176	274	262	42	54	27
	ENSMUSG00000004612	589	215	923	205	63	54	19
	ENSMUSG00000004613	0	0	0	0	0	0	0
	ENSMUSG00000004626	1141	797	704	476	106	216	110
	ENSMUSG00000004630	0	0	0	0	0	0	0
	ENSMUSG00000004631	1	1	0	2	1	0	0
	ENSMUSG00000004633	84	34	111	76	13	32	3
	ENSMUSG00000004637	78	21	30	32	8	24	0
	ENSMUSG00000004642	319	137	139	57	23	96	8
	ENSMUSG00000004651	0	0	1	0	0	0	0
	ENSMUSG00000004654	0	0	0	0	0	0	0
	ENSMUSG00000004655	1	1	4	0	3	1	0
	ENSMUSG00000004661	618	209	299	97	31	67	24
	ENSMUSG00000004665	1803	287	2712	371	161	81	208
	ENSMUSG00000004667	668	185	416	284	44	61	30
	ENSMUSG00000004668	1	0	0	0	0	6	0
	ENSMUSG00000004677	396	214	254	173	40	87	20
	ENSMUSG00000004698	30	16	43	24	18	10	8
	ENSMUSG00000004707	124	3	158	24	11	21	2
	ENSMUSG00000004709	341	183	116	158	53	129	30
	ENSMUSG00000004730	569	781	550	936	170	253	144
	ENSMUSG00000004748	8	3	5	9	2	1	3
	ENSMUSG00000004768	87	27	19	12	1	10	3
	ENSMUSG00000004771	767	203	608	682	112	72	67
	ENSMUSG00000004788	310	125	302	192	28	30	18
	ENSMUSG00000004789	548	90	417	325	45	73	51
	ENSMUSG00000004791	10	7	5	30	0	1	0
	ENSMUSG00000004798	380	86	292	195	52	43	34
	ENSMUSG00000004814	26	11	76	37	17	24	0
	ENSMUSG00000004815	265	225	120	63	25	58	11
	ENSMUSG00000004821	0	0	0	0	0	0	0
	ENSMUSG00000004837	667	37	674	37	5	12	10
	ENSMUSG00000004842	0	0	0	1	0	0	0
	ENSMUSG00000004843	477	93	371	342	57	44	11
	ENSMUSG00000004846	178	147	135	171	31	62	21
	ENSMUSG00000004849	121	85	120	113	12	20	0
	ENSMUSG00000004864	81	22	6	19	11	1	0
	ENSMUSG00000004865	1322	178	827	228	49	178	10
	ENSMUSG00000004872	0	0	0	1	0	0	0
	ENSMUSG00000004880	1209	90	1041	263	61	95	27
	ENSMUSG00000004885	6	2	21	18	7	1	1
	ENSMUSG00000004891	9	8	3	16	3	7	0
	ENSMUSG00000004892	0	0	0	0	0	0	0
	ENSMUSG00000004894	0	0	0	0	0	0	0
	ENSMUSG00000004895	12	8	12	7	4	6	0
	ENSMUSG00000004896	155	27	56	28	4	56	1
	ENSMUSG00000004897	941	236	1329	646	108	86	45
	ENSMUSG00000004902	0	0	0	0	0	0	0
	ENSMUSG00000004929	16	15	30	8	0	5	0
	ENSMUSG00000004931	9	5	41	9	2	0	0
	ENSMUSG00000004933	66	36	52	42	15	15	0
	ENSMUSG00000004934	130	61	109	61	12	39	3
	ENSMUSG00000004936	413	31	440	350	54	34	14
	ENSMUSG00000004937	715	436	475	293	51	67	30
	ENSMUSG00000004939	0	0	0	0	0	0	0
	ENSMUSG00000004945	214	134	149	176	21	29	31
	ENSMUSG00000004947	91	28	92	31	4	12	0
	ENSMUSG00000004948	0	0	0	0	0	0	0
	ENSMUSG00000004951	44	12	18	51	4	8	2
	ENSMUSG00000004952	502	597	115	235	66	201	36
	ENSMUSG00000004961	0	0	0	0	0	0	0
	ENSMUSG00000004980	2404	186	2711	1078	247	325	173
	ENSMUSG00000004988	0	0	0	0	0	1	0
	ENSMUSG00000004994	113	84	81	38	6	24	3
	ENSMUSG00000004996	38	17	55	23	2	3	4
	ENSMUSG00000005034	1330	292	937	501	113	243	23
	ENSMUSG00000005043	220	513	149	137	75	21	63
	ENSMUSG00000005045	1	1	0	1	0	0	0
	ENSMUSG00000005054	277	18	273	666	71	27	48
	ENSMUSG00000005057	379	251	139	207	51	231	0
	ENSMUSG00000005069	33	6	69	19	4	2	6
	ENSMUSG00000005078	346	167	321	252	38	68	26
	ENSMUSG00000005087	1309	275	962	1868	289	230	143
	ENSMUSG00000005089	0	0	0	1	0	0	0
	ENSMUSG00000005102	179	98	99	142	28	91	10
	ENSMUSG00000005103	884	139	1100	493	68	58	47
	ENSMUSG00000005107	64	14	49	39	12	10	2
	ENSMUSG00000005124	2	1	1	3	1	0	0
	ENSMUSG00000005125	234	56	160	438	43	80	18
	ENSMUSG00000005131	1	0	1	1	0	0	0
	ENSMUSG00000005142	1837	1304	1238	1612	363	341	188
	ENSMUSG00000005148	48	12	17	37	5	6	4
	ENSMUSG00000005150	119	93	105	47	9	31	8
	ENSMUSG00000005161	108	97	128	135	21	45	21
	ENSMUSG00000005198	636	141	679	290	53	120	48
	ENSMUSG00000005202	0	0	0	0	0	0	0
	ENSMUSG00000005204	78	82	124	54	12	49	11
	ENSMUSG00000005220	0	0	0	1	0	0	0
	ENSMUSG00000005225	59	2	44	36	12	12	1
	ENSMUSG00000005232	0	0	0	0	0	0	0
	ENSMUSG00000005233	90	72	82	129	17	25	14
	ENSMUSG00000005237	9	11	6	4	2	4	3
	ENSMUSG00000005251	13	9	8	15	5	1	2
	ENSMUSG00000005262	559	88	288	232	56	178	35
	ENSMUSG00000005267	64	5	30	4	3	5	1
	ENSMUSG00000005268	51	13	22	33	19	10	2
	ENSMUSG00000005299	334	47	205	193	20	44	6
	ENSMUSG00000005312	898	219	1032	477	91	76	35
	ENSMUSG00000005320	0	0	0	0	0	0	0
	ENSMUSG00000005338	2	0	2	0	0	0	0
	ENSMUSG00000005339	1	0	1	1	0	0	0
	ENSMUSG00000005354	481	175	497	247	52	39	26
	ENSMUSG00000005355	0	0	0	0	0	0	0
	ENSMUSG00000005357	0	0	0	0	0	3	0
	ENSMUSG00000005360	1	2	0	0	1	0	0
	ENSMUSG00000005362	205	18	134	64	10	59	4
	ENSMUSG00000005364	2	0	0	2	4	3	1
	ENSMUSG00000005370	282	6	218	124	22	12	19
	ENSMUSG00000005371	405	20	309	254	57	190	31
	ENSMUSG00000005373	4	0	1	6	0	3	1
	ENSMUSG00000005374	198	76	98	66	22	32	7
	ENSMUSG00000005378	160	28	146	91	12	22	3
	ENSMUSG00000005397	1	0	0	6	1	0	0
	ENSMUSG00000005410	325	107	311	183	20	36	7
	ENSMUSG00000005413	597	1258	430	750	135	631	132
	ENSMUSG00000005417	544	169	420	230	54	68	60
	ENSMUSG00000005442	795	463	886	339	93	227	94
	ENSMUSG00000005447	177	89	117	147	22	21	7
	ENSMUSG00000005465	19	1	40	2	1	4	0
	ENSMUSG00000005469	243	26	244	156	23	10	0
	ENSMUSG00000005470	66	14	86	78	15	15	14
	ENSMUSG00000005474	6	9	3	8	0	2	2
	ENSMUSG00000005481	238	40	230	126	19	18	3
	ENSMUSG00000005483	1435	516	744	388	94	120	48
	ENSMUSG00000005493	0	0	0	0	0	0	0
	ENSMUSG00000005501	185	41	64	57	25	106	14
	ENSMUSG00000005503	0	0	0	0	0	0	0
	ENSMUSG00000005505	37	16	46	24	6	9	0
	ENSMUSG00000005506	1957	224	950	467	151	220	40
	ENSMUSG00000005510	134	94	188	102	11	33	20
	ENSMUSG00000005514	263	174	221	207	51	128	11
	ENSMUSG00000005533	483	165	110	307	71	264	7
	ENSMUSG00000005534	91	18	61	47	10	45	4
	ENSMUSG00000005540	398	2	144	1	1	2	0
	ENSMUSG00000005547	0	0	0	0	0	0	0
	ENSMUSG00000005553	0	1	0	0	0	0	0
	ENSMUSG00000005566	749	239	864	359	86	85	71
	ENSMUSG00000005575	89	47	169	48	6	16	6
	ENSMUSG00000005580	28	28	14	24	4	12	0
	ENSMUSG00000005583	2114	917	812	1097	291	708	33
	ENSMUSG00000005609	763	299	453	331	100	157	17
	ENSMUSG00000005610	3902	294	3452	1892	314	292	76
	ENSMUSG00000005611	6	3	11	4	0	2	0
	ENSMUSG00000005615	260	227	160	264	51	108	17
	ENSMUSG00000005621	350	41	287	83	20	47	5
	ENSMUSG00000005625	1530	807	1154	913	183	288	63
	ENSMUSG00000005628	79	12	22	1	0	4	1
	ENSMUSG00000005640	0	0	0	0	0	0	0
	ENSMUSG00000005649	0	0	0	0	0	0	0
	ENSMUSG00000005656	688	126	505	582	119	117	30
	ENSMUSG00000005667	624	70	312	161	20	60	7
	ENSMUSG00000005672	26	19	25	37	5	26	4
	ENSMUSG00000005674	92	42	64	46	6	18	4
	ENSMUSG00000005677	0	0	0	0	0	0	0
	ENSMUSG00000005681	0	0	0	0	0	0	0
	ENSMUSG00000005682	54	0	32	11	8	4	9
	ENSMUSG00000005683	369	126	547	259	42	44	42
	ENSMUSG00000005686	92	13	54	38	5	15	5
	ENSMUSG00000005687	199	68	203	84	22	39	12
	ENSMUSG00000005696	5	0	22	0	0	0	0
	ENSMUSG00000005698	1533	487	1105	593	113	367	28
	ENSMUSG00000005699	45	14	26	16	8	5	0
	ENSMUSG00000005705	2	0	0	0	0	0	0
	ENSMUSG00000005716	3	2	0	0	1	0	0
	ENSMUSG00000005718	33	8	45	22	3	11	2
	ENSMUSG00000005732	263	35	258	292	35	50	17
	ENSMUSG00000005763	667	12	767	33	4	3	4
	ENSMUSG00000005774	201	30	113	53	15	13	5
	ENSMUSG00000005779	1070	273	892	708	104	44	61
	ENSMUSG00000005800	1170	188	62	94	70	35	8
	ENSMUSG00000005802	150	13	107	57	26	11	1
	ENSMUSG00000005803	55	7	66	43	3	8	4
	ENSMUSG00000005804	209	56	166	97	14	45	6
	ENSMUSG00000005813	448	94	275	154	42	67	23
	ENSMUSG00000005823	344	90	227	170	38	46	11
	ENSMUSG00000005824	25	0	25	26	3	7	6
	ENSMUSG00000005836	0	0	1	1	0	0	0
	ENSMUSG00000005846	438	26	311	204	36	44	29
	ENSMUSG00000005864	0	0	0	0	0	0	0
	ENSMUSG00000005871	731	188	352	273	75	220	14
	ENSMUSG00000005873	673	647	830	635	95	160	142
	ENSMUSG00000005881	454	450	484	245	48	50	67
	ENSMUSG00000005882	130	29	83	41	5	13	2
	ENSMUSG00000005883	15	1	3	0	1	0	0
	ENSMUSG00000005886	801	117	370	167	58	79	20
	ENSMUSG00000005891	0	0	0	0	0	0	0
	ENSMUSG00000005892	0	0	0	0	0	0	0
	ENSMUSG00000005893	1550	344	870	393	121	302	33
	ENSMUSG00000005897	49	4	23	26	0	5	3
	ENSMUSG00000005899	107	49	75	47	10	20	6
	ENSMUSG00000005907	72	26	46	48	16	36	4
	ENSMUSG00000005917	2	0	0	6	1	1	6
	ENSMUSG00000005936	157	19	205	134	18	17	19
	ENSMUSG00000005947	76	13	119	52	25	91	6
	ENSMUSG00000005949	137	177	89	87	33	39	12
	ENSMUSG00000005950	5	0	5	5	0	0	0
	ENSMUSG00000005951	24	6	16	4	3	5	0
	ENSMUSG00000005952	0	0	0	0	0	1	0
	ENSMUSG00000005958	53	38	12	53	12	8	0
	ENSMUSG00000005968	36	14	18	25	7	7	9
	ENSMUSG00000005973	191	28	131	37	6	6	4
	ENSMUSG00000005980	0	0	0	0	0	0	0
	ENSMUSG00000005981	207	69	161	88	24	23	13
	ENSMUSG00000005982	1409	585	1079	482	97	114	150
	ENSMUSG00000005983	19	8	12	13	3	3	1
	ENSMUSG00000005986	26	22	16	5	2	11	2
	ENSMUSG00000005994	0	0	0	0	0	0	0
	ENSMUSG00000006005	2821	121	1233	1261	320	1100	76
	ENSMUSG00000006007	0	0	0	0	0	0	0
	ENSMUSG00000006010	258	62	85	164	35	101	15
	ENSMUSG00000006014	1	0	5	4	1	1	0
	ENSMUSG00000006019	87	37	57	29	11	6	2
	ENSMUSG00000006021	38	12	35	19	1	5	0
	ENSMUSG00000006024	338	118	326	157	16	34	66
	ENSMUSG00000006050	442	127	294	193	23	78	21
	ENSMUSG00000006056	0	0	0	0	0	0	0
	ENSMUSG00000006057	269	208	266	207	23	70	21
	ENSMUSG00000006058	144	47	155	100	13	18	2
	ENSMUSG00000006095	198	72	202	184	33	18	21
	ENSMUSG00000006127	465	170	263	143	28	105	27
	ENSMUSG00000006134	8	5	8	7	1	1	0
	ENSMUSG00000006143	0	0	0	0	0	0	0
	ENSMUSG00000006154	6	5	2	15	1	5	0
	ENSMUSG00000006169	462	60	436	331	69	312	11
	ENSMUSG00000006179	23	2	12	12	0	1	10
	ENSMUSG00000006191	242	83	204	102	14	79	8
	ENSMUSG00000006200	0	0	0	0	0	0	0
	ENSMUSG00000006204	0	0	0	0	0	0	0
	ENSMUSG00000006205	2	0	1	3	0	0	0
	ENSMUSG00000006215	74	18	50	34	4	16	0
	ENSMUSG00000006216	0	0	0	0	0	0	0
	ENSMUSG00000006218	0	0	0	0	0	0	0
	ENSMUSG00000006219	137	48	104	195	20	77	34
	ENSMUSG00000006221	3	2	1	1	2	4	0
	ENSMUSG00000006235	0	0	1	0	1	0	1
	ENSMUSG00000006241	0	1	0	0	0	0	0
	ENSMUSG00000006262	199	40	90	80	22	77	4
	ENSMUSG00000006269	92	39	41	83	26	3	4
	ENSMUSG00000006270	0	0	0	0	0	0	0
	ENSMUSG00000006273	1289	225	874	992	217	151	106
	ENSMUSG00000006276	77	0	57	31	13	49	18
	ENSMUSG00000006281	234	180	115	264	47	194	28
	ENSMUSG00000006288	15	3	16	10	0	4	1
	ENSMUSG00000006289	157	49	121	76	17	15	15
	ENSMUSG00000006299	661	16	708	472	92	98	26
	ENSMUSG00000006301	312	476	253	407	84	193	59
	ENSMUSG00000006304	5719	1943	4612	5372	699	2447	148
	ENSMUSG00000006307	360	40	258	98	19	44	1
	ENSMUSG00000006310	2	4	10	4	0	1	0
	ENSMUSG00000006311	1	0	0	0	0	0	0
	ENSMUSG00000006313	7	0	2	2	0	2	0
	ENSMUSG00000006315	250	162	196	172	26	29	19
	ENSMUSG00000006333	4682	651	4141	1983	377	210	172
	ENSMUSG00000006335	32	14	52	17	4	8	0
	ENSMUSG00000006342	20	2	5	5	0	0	0
	ENSMUSG00000006344	312	179	79	84	36	78	15
	ENSMUSG00000006345	77	10	30	6	4	0	0
	ENSMUSG00000006356	224	52	171	150	51	23	11
	ENSMUSG00000006360	1267	420	1814	1153	225	188	33
	ENSMUSG00000006362	298	110	131	214	69	106	0
	ENSMUSG00000006369	0	0	1	0	0	0	0
	ENSMUSG00000006373	81	6	59	45	5	14	6
	ENSMUSG00000006378	16	3	13	15	0	1	0
	ENSMUSG00000006386	0	0	0	0	0	0	0
	ENSMUSG00000006389	0	0	0	0	0	0	0
	ENSMUSG00000006390	386	317	313	253	56	56	32
	ENSMUSG00000006392	616	299	327	315	63	94	29
	ENSMUSG00000006395	535	382	255	239	76	72	8
	ENSMUSG00000006398	38	9	42	45	9	12	4
	ENSMUSG00000006403	2	0	0	1	1	0	0
	ENSMUSG00000006411	21	2	8	20	3	4	0
	ENSMUSG00000006412	389	194	514	225	47	75	47
	ENSMUSG00000006418	302	20	338	118	20	24	27
	ENSMUSG00000006423	27	13	39	27	2	20	8
	ENSMUSG00000006435	59	151	38	51	16	14	16
	ENSMUSG00000006442	270	147	334	181	10	46	19
	ENSMUSG00000006445	0	5	3	8	1	0	0
	ENSMUSG00000006456	193	95	167	101	21	21	4
	ENSMUSG00000006457	0	1	1	0	0	0	0
	ENSMUSG00000006462	6	1	1	8	0	13	2
	ENSMUSG00000006463	19	5	25	17	0	4	6
	ENSMUSG00000006464	3	2	3	3	2	1	0
	ENSMUSG00000006469	0	0	0	0	0	0	0
	ENSMUSG00000006471	211	60	88	42	11	30	6
	ENSMUSG00000006476	93	70	56	51	20	23	21
	ENSMUSG00000006488	0	0	0	0	0	0	0
	ENSMUSG00000006490	0	0	0	0	0	0	0
	ENSMUSG00000006494	373	55	218	245	19	39	19
	ENSMUSG00000006498	2077	1182	2214	1078	279	343	71
	ENSMUSG00000006517	185	137	126	100	10	23	5
	ENSMUSG00000006519	703	396	513	706	123	70	48
	ENSMUSG00000006522	0	0	0	0	0	0	0
	ENSMUSG00000006526	115	46	40	42	13	10	5
	ENSMUSG00000006527	326	104	143	282	69	106	6
	ENSMUSG00000006529	0	0	0	0	0	2	0
	ENSMUSG00000006538	1	0	1	0	0	0	0
	ENSMUSG00000006542	0	0	0	0	0	0	0
	ENSMUSG00000006546	0	0	0	0	0	0	0
	ENSMUSG00000006567	0	0	2	0	0	1	0
	ENSMUSG00000006570	0	0	0	0	0	0	0
	ENSMUSG00000006574	0	1	1	0	0	0	0
	ENSMUSG00000006575	9	0	6	1	0	0	0
	ENSMUSG00000006576	12	18	7	11	5	24	0
	ENSMUSG00000006585	566	123	513	203	24	34	28
	ENSMUSG00000006586	0	0	0	0	0	0	0
	ENSMUSG00000006587	19	1	5	3	0	5	3
	ENSMUSG00000006589	490	389	500	564	43	101	76
	ENSMUSG00000006599	133	8	60	115	18	52	3
	ENSMUSG00000006611	223	389	172	224	75	83	40
	ENSMUSG00000006638	66	28	57	29	7	5	5
	ENSMUSG00000006641	61	9	37	18	3	2	2
	ENSMUSG00000006642	0	0	0	0	0	0	0
	ENSMUSG00000006649	1	0	0	0	0	0	0
	ENSMUSG00000006651	17	8	6	13	1	3	0
	ENSMUSG00000006673	274	95	307	146	15	47	32
	ENSMUSG00000006675	24	8	18	5	0	2	1
	ENSMUSG00000006676	394	131	232	150	36	37	16
	ENSMUSG00000006678	116	23	60	97	19	158	7
	ENSMUSG00000006699	4034	483	3588	3018	404	254	322
	ENSMUSG00000006705	549	50	216	90	24	109	3
	ENSMUSG00000006711	0	0	0	3	0	0	0
	ENSMUSG00000006715	38	16	37	45	6	12	6
	ENSMUSG00000006717	358	107	235	202	59	38	21
	ENSMUSG00000006720	0	0	1	2	0	0	0
	ENSMUSG00000006724	0	0	0	0	0	0	0
	ENSMUSG00000006728	223	138	322	221	22	49	10
	ENSMUSG00000006731	447	328	669	385	57	80	1
	ENSMUSG00000006732	180	62	119	56	17	21	5
	ENSMUSG00000006736	28	0	65	62	0	2	11
	ENSMUSG00000006740	2814	296	952	1212	307	550	42
	ENSMUSG00000006763	75	22	53	19	6	10	5
	ENSMUSG00000006764	0	0	0	0	0	0	0
	ENSMUSG00000006777	5	1	1	24	1	1	0
	ENSMUSG00000006782	718	117	840	116	37	36	9
	ENSMUSG00000006784	0	1	1	1	1	1	1
	ENSMUSG00000006800	454	208	421	695	185	97	58
	ENSMUSG00000006818	395	14	416	424	71	23	57
	ENSMUSG00000006850	29	1	14	6	2	2	5
	ENSMUSG00000006906	133	50	79	78	13	26	3
	ENSMUSG00000006920	345	118	346	118	37	121	5
	ENSMUSG00000006930	15	24	13	13	0	4	11
	ENSMUSG00000006931	11	4	7	7	5	0	2
	ENSMUSG00000006932	4464	1192	2870	3235	655	782	338
	ENSMUSG00000006941	879	358	625	436	71	114	48
	ENSMUSG00000006948	0	0	0	0	0	0	0
	ENSMUSG00000006958	1	0	0	0	0	0	0
	ENSMUSG00000006998	662	146	600	598	66	93	24
	ENSMUSG00000007021	0	1	0	1	0	0	0
	ENSMUSG00000007029	98	32	132	32	13	27	12
	ENSMUSG00000007030	3	2	2	1	0	1	0
	ENSMUSG00000007033	0	3	0	1	0	3	0
	ENSMUSG00000007034	0	0	0	0	0	0	0
	ENSMUSG00000007035	19	3	3	2	1	4	0
	ENSMUSG00000007036	254	9	258	113	39	12	43
	ENSMUSG00000007038	683	337	391	377	99	104	23
	ENSMUSG00000007039	144	16	78	125	33	9	4
	ENSMUSG00000007041	1524	1065	910	1280	327	368	137
	ENSMUSG00000007050	108	36	104	48	6	17	1
	ENSMUSG00000007080	64	27	29	24	5	28	3
	ENSMUSG00000007097	3	1	3	2	2	0	0
	ENSMUSG00000007107	0	0	0	0	0	0	0
	ENSMUSG00000007122	0	0	0	0	0	0	0
	ENSMUSG00000007207	68	1	50	3	2	2	0
	ENSMUSG00000007209	0	0	0	0	0	0	0
	ENSMUSG00000007216	64	21	45	10	2	4	1
	ENSMUSG00000007279	1	0	0	0	0	0	0
	ENSMUSG00000007338	115	49	126	72	9	11	3
	ENSMUSG00000007379	27	4	15	10	6	28	2
	ENSMUSG00000007411	938	419	470	309	75	131	36
	ENSMUSG00000007415	146	16	254	101	23	64	14
	ENSMUSG00000007440	0	0	0	0	0	0	0
	ENSMUSG00000007457	0	0	0	0	0	1	0
	ENSMUSG00000007458	242	51	339	344	54	155	41
	ENSMUSG00000007476	372	68	268	124	29	34	11
	ENSMUSG00000007480	0	0	0	0	0	0	0
	ENSMUSG00000007564	533	125	726	328	46	34	102
	ENSMUSG00000007570	177	55	106	87	30	7	12
	ENSMUSG00000007589	158	52	122	68	10	25	7
	ENSMUSG00000007591	6	1	5	0	0	0	0
	ENSMUSG00000007594	1	0	1	0	0	0	0
	ENSMUSG00000007603	68	43	74	24	1	5	0
	ENSMUSG00000007610	36	1	31	11	2	2	0
	ENSMUSG00000007613	1031	1184	595	790	171	402	157
	ENSMUSG00000007617	159	67	104	105	24	38	4
	ENSMUSG00000007646	17	0	11	7	0	4	0
	ENSMUSG00000007653	0	0	0	0	0	0	0
	ENSMUSG00000007655	15	5	12	29	0	0	1
	ENSMUSG00000007656	817	332	687	407	75	117	56
	ENSMUSG00000007659	357	554	313	405	57	118	45
	ENSMUSG00000007670	485	44	485	224	55	54	26
	ENSMUSG00000007682	11	5	1	6	1	2	2
	ENSMUSG00000007721	106	43	105	81	3	8	1
	ENSMUSG00000007739	431	16	417	301	34	13	20
	ENSMUSG00000007777	11	3	12	9	2	1	1
	ENSMUSG00000007783	0	1	3	5	0	0	0
	ENSMUSG00000007805	2	0	3	1	0	0	0
	ENSMUSG00000007812	141	85	139	64	9	25	13
	ENSMUSG00000007815	1397	205	1580	998	204	215	87
	ENSMUSG00000007817	556	126	360	552	112	320	38
	ENSMUSG00000007827	136	15	29	51	14	63	0
	ENSMUSG00000007833	76	42	60	52	7	10	0
	ENSMUSG00000007836	2662	385	3705	1440	214	271	103
	ENSMUSG00000007837	127	20	49	95	18	22	18
	ENSMUSG00000007850	248	26	294	69	19	102	10
	ENSMUSG00000007867	38	11	29	35	4	3	5
	ENSMUSG00000007872	97	9	159	57	16	7	1
	ENSMUSG00000007877	5	3	2	1	0	1	0
	ENSMUSG00000007880	1288	283	1459	383	100	166	23
	ENSMUSG00000007888	1	0	0	0	0	0	0
	ENSMUSG00000007891	6041	8022	3693	5167	996	1066	427
	ENSMUSG00000007892	2473	135	3126	935	129	67	67
	ENSMUSG00000007907	0	0	0	0	0	0	0
	ENSMUSG00000007908	1	1	0	1	0	2	0
	ENSMUSG00000007944	0	0	0	0	0	0	0
	ENSMUSG00000007946	0	0	0	0	0	0	0
	ENSMUSG00000007950	78	1	241	18	5	2	3
	ENSMUSG00000007987	39	49	28	29	1	6	2
	ENSMUSG00000007989	0	2	2	1	0	0	0
	ENSMUSG00000008028	0	1	0	1	0	0	1
	ENSMUSG00000008035	243	48	176	176	49	16	25
	ENSMUSG00000008036	155	225	179	130	27	39	19
	ENSMUSG00000008090	27	11	21	28	5	0	2
	ENSMUSG00000008129	12	6	7	4	0	0	0
	ENSMUSG00000008136	17	3	11	8	1	2	1
	ENSMUSG00000008140	622	294	617	244	35	65	20
	ENSMUSG00000008153	1	0	0	0	0	0	0
	ENSMUSG00000008167	148	125	67	78	12	32	10
	ENSMUSG00000008193	425	5	287	14	5	6	4
	ENSMUSG00000008200	710	151	271	213	57	388	24
	ENSMUSG00000008206	648	74	283	47	43	40	12
	ENSMUSG00000008226	26	1	13	12	2	1	0
	ENSMUSG00000008301	283	90	189	113	23	42	6
	ENSMUSG00000008305	214	51	147	195	23	47	20
	ENSMUSG00000008307	10	3	7	4	0	4	0
	ENSMUSG00000008318	164	85	128	79	8	29	9
	ENSMUSG00000008333	1663	186	975	1080	230	187	79
	ENSMUSG00000008348	7955	6703	7104	6391	1645	2252	513
	ENSMUSG00000008373	168	87	175	132	20	69	3
	ENSMUSG00000008384	293	42	454	144	30	12	23
	ENSMUSG00000008393	154	58	152	123	12	21	17
	ENSMUSG00000008398	264	142	296	246	37	88	29
	ENSMUSG00000008429	253	29	297	161	31	13	39
	ENSMUSG00000008435	74	28	51	19	4	9	4
	ENSMUSG00000008438	0	0	0	0	0	0	0
	ENSMUSG00000008450	54	12	49	33	5	2	2
	ENSMUSG00000008461	2	0	1	3	0	0	0
	ENSMUSG00000008475	1780	211	1702	1231	187	117	139
	ENSMUSG00000008482	1	0	1	0	0	0	0
	ENSMUSG00000008489	0	0	0	1	0	0	0
	ENSMUSG00000008496	1599	483	674	563	299	608	55
	ENSMUSG00000008540	207	28	111	216	37	21	18
	ENSMUSG00000008575	538	122	181	768	161	102	43
	ENSMUSG00000008590	0	0	0	0	0	0	0
	ENSMUSG00000008601	28	18	12	22	3	4	5
	ENSMUSG00000008604	178	200	357	109	25	62	12
	ENSMUSG00000008658	0	0	0	0	0	0	0
	ENSMUSG00000008668	700	12	579	273	37	19	11
	ENSMUSG00000008682	343	30	379	141	24	20	24
	ENSMUSG00000008683	7453	1188	6644	2439	496	124	173
	ENSMUSG00000008690	487	161	322	186	25	30	8
	ENSMUSG00000008730	2143	322	1632	712	170	301	77
	ENSMUSG00000008734	37	4	39	9	11	0	0
	ENSMUSG00000008763	616	83	282	322	87	186	26
	ENSMUSG00000008789	0	0	0	0	0	0	0
	ENSMUSG00000008813	0	0	0	0	0	0	0
	ENSMUSG00000008822	69	7	59	27	2	1	1
	ENSMUSG00000008843	0	0	0	0	0	0	0
	ENSMUSG00000008845	82	31	103	85	136	25	0
	ENSMUSG00000008855	123	30	134	64	19	16	7
	ENSMUSG00000008859	1147	449	958	755	144	160	64
	ENSMUSG00000008874	0	0	0	0	0	0	0
	ENSMUSG00000008892	131	34	75	85	12	6	5
	ENSMUSG00000008932	0	0	0	0	0	0	0
	ENSMUSG00000008958	464	105	332	231	37	91	27
	ENSMUSG00000008976	229	60	198	109	14	43	7
	ENSMUSG00000008999	15	2	14	5	3	3	0
	ENSMUSG00000009013	848	226	916	517	61	83	45
	ENSMUSG00000009030	104	36	123	67	16	21	12
	ENSMUSG00000009035	152	22	154	139	29	13	10
	ENSMUSG00000009047	0	0	0	0	0	0	0
	ENSMUSG00000009070	0	0	0	0	0	0	0
	ENSMUSG00000009073	212	59	223	143	33	50	23
	ENSMUSG00000009075	0	0	0	0	0	1	0
	ENSMUSG00000009076	37	18	76	37	0	0	3
	ENSMUSG00000009079	272	36	444	121	40	88	29
	ENSMUSG00000009090	826	365	819	386	103	138	13
	ENSMUSG00000009092	5	6	14	6	3	1	0
	ENSMUSG00000009093	0	0	0	0	0	0	0
	ENSMUSG00000009097	0	0	0	0	0	0	0
	ENSMUSG00000009108	0	0	0	0	0	0	0
	ENSMUSG00000009112	122	23	139	46	21	18	3
	ENSMUSG00000009114	0	0	0	0	0	0	0
	ENSMUSG00000009115	0	0	1	0	0	0	0
	ENSMUSG00000009145	6	4	7	4	3	2	3
	ENSMUSG00000009185	155	299	237	261	183	25	6
	ENSMUSG00000009207	230	54	98	71	26	42	29
	ENSMUSG00000009210	2	0	0	2	0	0	0
	ENSMUSG00000009214	1	0	0	0	0	0	0
	ENSMUSG00000009216	0	0	0	0	0	0	0
	ENSMUSG00000009246	0	0	0	0	0	0	0
	ENSMUSG00000009248	5	1	3	6	1	0	0
	ENSMUSG00000009281	0	0	1	0	0	0	0
	ENSMUSG00000009291	1196	438	835	724	152	121	73
	ENSMUSG00000009292	402	379	65	139	67	209	51
	ENSMUSG00000009293	144	33	179	76	9	12	14
	ENSMUSG00000009350	3	0	0	0	4	0	0
	ENSMUSG00000009356	0	0	0	0	0	0	0
	ENSMUSG00000009376	55	38	33	59	9	26	8
	ENSMUSG00000009378	0	0	1	0	0	0	0
	ENSMUSG00000009394	4	7	5	1	0	0	1
	ENSMUSG00000009406	210	37	107	44	18	25	1
	ENSMUSG00000009418	132	125	115	176	61	105	0
	ENSMUSG00000009470	785	131	658	455	74	112	25
	ENSMUSG00000009471	0	0	0	0	0	0	0
	ENSMUSG00000009487	0	0	0	0	0	0	0
	ENSMUSG00000009535	445	107	383	203	47	61	17
	ENSMUSG00000009545	2	1	13	5	2	1	0
	ENSMUSG00000009549	660	70	539	349	64	53	52
	ENSMUSG00000009551	0	0	0	0	0	0	0
	ENSMUSG00000009555	137	137	176	93	42	49	18
	ENSMUSG00000009563	129	50	157	95	16	2	10
	ENSMUSG00000009566	16	4	39	11	1	0	0
	ENSMUSG00000009569	134	49	130	76	23	46	18
	ENSMUSG00000009575	727	185	358	401	78	189	29
	ENSMUSG00000009580	0	0	0	0	0	0	0
	ENSMUSG00000009585	297	50	179	84	35	24	22
	ENSMUSG00000009588	0	0	0	3	0	0	0
	ENSMUSG00000009596	0	0	0	0	0	0	0
	ENSMUSG00000009614	15	7	4	11	2	2	0
	ENSMUSG00000009621	116	116	102	63	21	18	33
	ENSMUSG00000009628	18	0	6	3	0	3	2
	ENSMUSG00000009630	764	315	600	456	53	79	25
	ENSMUSG00000009633	103	0	27	115	12	4	19
	ENSMUSG00000009640	87	39	78	21	4	16	0
	ENSMUSG00000009646	0	0	0	0	0	0	0
	ENSMUSG00000009647	205	8	114	74	19	32	1
	ENSMUSG00000009654	3	1	1	7	0	2	0
	ENSMUSG00000009670	3	0	4	1	0	0	0
	ENSMUSG00000009681	118	28	109	41	11	24	2
	ENSMUSG00000009687	2954	1569	2411	2217	267	449	228
	ENSMUSG00000009731	14	6	3	3	1	3	0
	ENSMUSG00000009733	15	2	9	6	2	11	2
	ENSMUSG00000009734	0	0	0	0	1	0	3
	ENSMUSG00000009739	70	28	86	8	5	7	3
	ENSMUSG00000009741	1963	514	589	448	161	453	73
	ENSMUSG00000009772	237	305	200	145	53	142	12
	ENSMUSG00000009828	23	7	20	9	4	13	5
	ENSMUSG00000009863	1087	389	742	534	95	107	85
	ENSMUSG00000009876	1	0	1	1	0	1	0
	ENSMUSG00000009894	186	45	135	48	7	7	26
	ENSMUSG00000009900	0	0	0	0	0	0	0
	ENSMUSG00000009905	297	35	110	125	23	50	2
	ENSMUSG00000009907	1283	188	776	719	143	172	86
	ENSMUSG00000009927	8574	1935	5016	3587	605	284	325
	ENSMUSG00000009941	2	0	0	2	1	0	0
	ENSMUSG00000009995	827	437	340	230	67	190	18
	ENSMUSG00000010021	1	1	11	3	0	1	0
	ENSMUSG00000010025	187	59	195	128	18	37	12
	ENSMUSG00000010044	31	12	9	3	0	1	0
	ENSMUSG00000010045	45	33	49	25	6	14	0
	ENSMUSG00000010047	19	7	15	15	8	9	3
	ENSMUSG00000010048	41	20	52	21	4	6	3
	ENSMUSG00000010051	31	21	9	25	4	17	10
	ENSMUSG00000010054	340	74	249	128	25	14	18
	ENSMUSG00000010057	319	189	228	71	13	43	5
	ENSMUSG00000010064	4	1	0	2	1	0	0
	ENSMUSG00000010066	43	3	10	2	3	3	0
	ENSMUSG00000010067	973	618	475	324	130	355	33
	ENSMUSG00000010080	2	4	7	3	1	0	0
	ENSMUSG00000010086	0	0	0	0	0	0	0
	ENSMUSG00000010095	1385	394	939	1246	267	168	114
	ENSMUSG00000010097	1835	677	952	365	118	200	78
	ENSMUSG00000010110	664	336	437	201	51	139	29
	ENSMUSG00000010122	1	1	0	0	0	3	0
	ENSMUSG00000010136	0	0	1	0	0	0	0
	ENSMUSG00000010142	251	19	206	117	31	19	8
	ENSMUSG00000010154	0	0	0	0	0	1	1
	ENSMUSG00000010175	2	0	7	2	1	1	0
	ENSMUSG00000010205	85	53	204	61	6	20	9
	ENSMUSG00000010277	292	40	296	164	52	128	16
	ENSMUSG00000010290	38	8	54	32	6	25	4
	ENSMUSG00000010307	140	32	101	159	41	40	36
	ENSMUSG00000010311	0	0	0	0	0	0	0
	ENSMUSG00000010342	3	4	0	3	0	2	2
	ENSMUSG00000010358	220	134	215	89	19	27	8
	ENSMUSG00000010362	62	29	65	22	2	9	8
	ENSMUSG00000010376	1816	799	1314	1202	214	233	94
	ENSMUSG00000010392	59	3	44	23	5	8	6
	ENSMUSG00000010406	430	181	339	364	54	45	42
	ENSMUSG00000010435	0	0	0	0	0	0	0
	ENSMUSG00000010453	1231	312	605	433	135	272	64
	ENSMUSG00000010461	1	1	1	4	1	4	0
	ENSMUSG00000010476	0	0	1	0	0	0	0
	ENSMUSG00000010492	0	3	0	2	0	2	0
	ENSMUSG00000010505	0	0	0	0	0	0	1
	ENSMUSG00000010517	70	20	116	61	7	28	6
	ENSMUSG00000010529	0	0	0	1	0	0	0
	ENSMUSG00000010538	8	16	3	5	2	2	0
	ENSMUSG00000010554	322	58	178	157	23	109	5
	ENSMUSG00000010592	0	0	0	0	0	0	1
	ENSMUSG00000010601	2	4	3	6	8	2	4
	ENSMUSG00000010607	57	16	37	23	11	7	2
	ENSMUSG00000010608	7003	2149	3011	2471	958	2063	189
	ENSMUSG00000010609	575	127	276	240	60	52	13
	ENSMUSG00000010651	4	2	2	2	1	0	0
	ENSMUSG00000010660	8	0	3	2	2	0	8
	ENSMUSG00000010663	252	135	133	256	48	32	43
	ENSMUSG00000010721	30	17	19	23	6	3	0
	ENSMUSG00000010751	34	3	38	8	0	0	0
	ENSMUSG00000010755	122	45	58	67	9	33	0
	ENSMUSG00000010760	1	0	2	4	0	0	0
	ENSMUSG00000010796	0	0	0	0	0	0	0
	ENSMUSG00000010797	0	0	0	1	0	0	0
	ENSMUSG00000010803	0	0	0	0	0	0	0
	ENSMUSG00000010825	0	0	0	0	0	0	0
	ENSMUSG00000010830	2	0	3	4	4	0	2
	ENSMUSG00000010841	0	0	0	0	0	0	0
	ENSMUSG00000010911	65	30	69	50	5	12	3
	ENSMUSG00000010914	191	41	103	81	16	15	6
	ENSMUSG00000010936	155	57	142	83	15	21	15
	ENSMUSG00000011008	22	10	20	9	8	3	1
	ENSMUSG00000011034	7	1	3	4	2	1	0
	ENSMUSG00000011052	0	0	0	0	0	0	0
	ENSMUSG00000011096	16	17	19	11	3	10	7
	ENSMUSG00000011114	204	52	166	94	26	39	2
	ENSMUSG00000011118	0	0	0	0	0	0	0
	ENSMUSG00000011148	49	50	30	91	6	20	4
	ENSMUSG00000011154	1	1	0	1	0	0	0
	ENSMUSG00000011158	574	248	290	166	47	103	24
	ENSMUSG00000011171	7	5	3	5	1	7	3
	ENSMUSG00000011179	49	17	53	24	6	13	3
	ENSMUSG00000011254	14	5	12	8	4	3	0
	ENSMUSG00000011256	775	575	314	338	108	235	23
	ENSMUSG00000011257	319	41	440	176	38	54	19
	ENSMUSG00000011263	2	0	0	0	0	0	0
	ENSMUSG00000011267	8	1	7	0	0	0	0
	ENSMUSG00000011305	2	10	1	2	1	1	0
	ENSMUSG00000011306	240	77	180	68	4	25	18
	ENSMUSG00000011349	0	0	0	0	0	0	0
	ENSMUSG00000011350	0	0	0	1	0	0	0
	ENSMUSG00000011382	9	4	8	29	6	8	8
	ENSMUSG00000011427	26	3	19	11	3	4	0
	ENSMUSG00000011463	0	0	0	0	0	0	0
	ENSMUSG00000011486	0	0	0	0	0	0	0
	ENSMUSG00000011589	0	0	0	0	0	0	0
	ENSMUSG00000011632	0	0	0	0	0	0	0
	ENSMUSG00000011658	83	25	81	21	14	22	10
	ENSMUSG00000011751	1	0	0	1	0	1	0
	ENSMUSG00000011752	22	54	24	63	5	15	3
	ENSMUSG00000011831	103	31	76	158	32	57	5
	ENSMUSG00000011832	41	12	33	19	2	6	4
	ENSMUSG00000011837	78	50	53	52	5	9	0
	ENSMUSG00000011877	107	73	118	65	25	19	5
	ENSMUSG00000011884	402	47	462	435	90	73	21
	ENSMUSG00000011958	1560	689	754	1023	192	413	39
	ENSMUSG00000011960	1099	221	650	432	104	249	9
	ENSMUSG00000012017	2	2	0	3	2	0	0
	ENSMUSG00000012042	0	0	0	0	0	0	0
	ENSMUSG00000012076	22	14	20	8	1	13	6
	ENSMUSG00000012114	874	102	481	488	139	111	15
	ENSMUSG00000012117	152	80	91	51	19	24	2
	ENSMUSG00000012123	10	0	7	2	0	2	0
	ENSMUSG00000012126	56	8	50	4	1	3	0
	ENSMUSG00000012187	2	0	0	0	0	0	0
	ENSMUSG00000012211	0	0	0	0	0	0	0
	ENSMUSG00000012282	0	0	0	0	0	0	0
	ENSMUSG00000012296	118	12	107	46	4	5	21
	ENSMUSG00000012350	48	15	36	92	15	55	1
	ENSMUSG00000012396	0	0	0	1	0	0	0
	ENSMUSG00000012405	82	18	104	57	5	13	8
	ENSMUSG00000012422	498	107	308	298	49	76	28
	ENSMUSG00000012428	47	7	7	32	3	6	7
	ENSMUSG00000012429	282	28	201	129	19	17	6
	ENSMUSG00000012443	21	2	18	23	2	16	2
	ENSMUSG00000012483	27	3	18	18	5	5	0
	ENSMUSG00000012519	13	6	10	14	1	5	3
	ENSMUSG00000012520	0	0	0	0	0	1	0
	ENSMUSG00000012535	1087	160	476	431	63	163	35
	ENSMUSG00000012609	126	11	27	47	14	58	3
	ENSMUSG00000012640	215	26	116	89	15	30	27
	ENSMUSG00000012705	3	0	2	1	0	2	0
	ENSMUSG00000012777	0	0	0	0	0	0	0
	ENSMUSG00000012819	3	4	2	4	1	5	0
	ENSMUSG00000012848	9133	2337	8317	3373	434	603	259
	ENSMUSG00000012889	61	4	28	4	3	18	0
	ENSMUSG00000013033	533	55	350	55	31	53	1
	ENSMUSG00000013076	37	3	20	34	7	15	2
	ENSMUSG00000013083	0	0	0	0	0	0	0
	ENSMUSG00000013089	103	83	46	116	14	25	9
	ENSMUSG00000013091	0	0	0	0	0	0	0
	ENSMUSG00000013150	21	5	15	6	1	2	0
	ENSMUSG00000013155	12	8	9	14	2	0	1
	ENSMUSG00000013158	0	0	0	0	0	0	0
	ENSMUSG00000013160	384	262	383	406	56	89	26
	ENSMUSG00000013236	79	91	65	77	16	37	5
	ENSMUSG00000013275	116	3	118	77	11	19	6
	ENSMUSG00000013338	0	3	0	0	1	1	2
	ENSMUSG00000013353	4	1	0	3	1	4	0
	ENSMUSG00000013367	0	0	1	0	0	0	0
	ENSMUSG00000013415	0	0	0	0	0	0	0
	ENSMUSG00000013418	0	0	0	0	0	2	0
	ENSMUSG00000013419	4	1	6	0	1	0	0
	ENSMUSG00000013465	226	95	253	88	14	44	14
	ENSMUSG00000013483	2	0	1	0	0	0	0
	ENSMUSG00000013495	340	157	212	149	42	65	28
	ENSMUSG00000013523	3	3	5	4	0	2	0
	ENSMUSG00000013539	267	76	96	87	24	68	4
	ENSMUSG00000013562	0	1	0	0	0	0	0
	ENSMUSG00000013584	15	3	51	5	3	4	0
	ENSMUSG00000013593	450	97	416	220	41	21	18
	ENSMUSG00000013611	0	0	0	0	0	0	0
	ENSMUSG00000013622	208	101	112	147	19	17	19
	ENSMUSG00000013629	243	98	328	119	16	47	23
	ENSMUSG00000013643	0	0	0	0	0	0	0
	ENSMUSG00000013646	122	66	125	59	26	14	4
	ENSMUSG00000013653	2	0	0	4	0	0	0
	ENSMUSG00000013662	587	57	478	263	47	36	33
	ENSMUSG00000013663	526	40	425	271	58	117	23
	ENSMUSG00000013668	0	0	0	0	0	0	0
	ENSMUSG00000013698	2838	2835	1601	1533	338	495	269
	ENSMUSG00000013701	16	2	17	10	0	3	0
	ENSMUSG00000013707	250	235	193	125	51	49	12
	ENSMUSG00000013736	86	14	74	54	17	56	3
	ENSMUSG00000013766	0	0	0	0	0	1	0
	ENSMUSG00000013787	199	169	279	105	17	65	20
	ENSMUSG00000013822	204	201	176	167	23	45	14
	ENSMUSG00000013833	162	93	163	66	19	17	1
	ENSMUSG00000013846	826	40	613	202	45	24	17
	ENSMUSG00000013858	251	237	232	87	33	59	36
	ENSMUSG00000013878	95	7	11	25	8	20	2
	ENSMUSG00000013921	4	0	4	3	0	0	0
	ENSMUSG00000013928	4	10	0	2	0	4	0
	ENSMUSG00000013936	2	0	2	1	0	0	0
	ENSMUSG00000013973	270	46	195	114	26	20	8
	ENSMUSG00000013974	510	119	45	192	22	46	15
	ENSMUSG00000013997	69	9	76	21	8	16	4
	ENSMUSG00000014030	285	1	219	3	0	2	0
	ENSMUSG00000014039	121	36	69	17	9	17	7
	ENSMUSG00000014074	327	135	131	107	53	81	5
	ENSMUSG00000014075	265	64	89	248	40	19	21
	ENSMUSG00000014077	1083	374	942	721	119	122	80
	ENSMUSG00000014104	0	0	0	0	0	0	0
	ENSMUSG00000014158	29	48	13	24	5	15	0
	ENSMUSG00000014164	2	0	1	1	0	2	0
	ENSMUSG00000014177	348	83	223	230	32	47	9
	ENSMUSG00000014195	803	70	552	229	61	154	22
	ENSMUSG00000014198	2	0	0	4	0	0	0
	ENSMUSG00000014226	704	70	431	372	52	84	12
	ENSMUSG00000014232	143	14	65	46	9	21	2
	ENSMUSG00000014243	27	21	23	21	1	6	6
	ENSMUSG00000014245	32	4	19	17	1	2	0
	ENSMUSG00000014294	1281	809	1031	841	137	123	44
	ENSMUSG00000014301	129	74	92	56	19	13	24
	ENSMUSG00000014303	7	4	11	7	2	6	0
	ENSMUSG00000014313	1434	835	1126	1231	194	197	167
	ENSMUSG00000014329	1	0	1	1	1	1	0
	ENSMUSG00000014349	277	107	499	210	48	35	29
	ENSMUSG00000014351	0	0	0	0	0	0	0
	ENSMUSG00000014353	867	394	312	430	133	335	14
	ENSMUSG00000014355	254	51	213	91	16	89	9
	ENSMUSG00000014361	835	1007	422	964	261	260	68
	ENSMUSG00000014402	225	84	199	170	17	53	12
	ENSMUSG00000014418	221	141	128	129	24	52	13
	ENSMUSG00000014426	133	45	128	79	15	78	4
	ENSMUSG00000014444	237	44	152	201	35	92	5
	ENSMUSG00000014453	108	3	84	3	0	1	0
	ENSMUSG00000014470	265	66	210	110	20	43	24
	ENSMUSG00000014496	59	15	28	23	6	14	1
	ENSMUSG00000014498	52	12	18	9	5	46	8
	ENSMUSG00000014503	1	2	1	3	2	0	0
	ENSMUSG00000014504	437	39	238	296	52	82	34
	ENSMUSG00000014529	0	0	0	0	0	0	0
	ENSMUSG00000014542	0	0	0	0	0	0	0
	ENSMUSG00000014543	48	4	13	15	3	7	5
	ENSMUSG00000014547	10	6	3	10	0	9	2
	ENSMUSG00000014550	54	4	44	23	6	19	2
	ENSMUSG00000014551	222	84	188	161	31	57	4
	ENSMUSG00000014554	207	37	242	56	10	26	17
	ENSMUSG00000014592	76	15	54	32	2	14	2
	ENSMUSG00000014599	128	40	33	306	18	163	116
	ENSMUSG00000014601	318	113	280	131	37	40	32
	ENSMUSG00000014602	17	24	7	16	2	6	9
	ENSMUSG00000014603	0	0	0	0	0	0	0
	ENSMUSG00000014606	704	248	622	494	68	88	53
	ENSMUSG00000014609	1	1	2	1	2	2	0
	ENSMUSG00000014633	201	56	124	77	9	18	3
	ENSMUSG00000014668	552	133	308	186	46	75	22
	ENSMUSG00000014686	14	0	4	1	0	1	0
	ENSMUSG00000014704	1	0	0	0	0	0	0
	ENSMUSG00000014725	1	0	0	1	0	0	0
	ENSMUSG00000014747	0	0	0	0	0	0	0
	ENSMUSG00000014748	614	237	429	312	51	70	14
	ENSMUSG00000014763	180	37	93	62	14	18	8
	ENSMUSG00000014767	110	15	65	39	6	13	6
	ENSMUSG00000014769	1596	806	1599	1132	181	233	139
	ENSMUSG00000014771	75	1	56	36	7	21	1
	ENSMUSG00000014773	1	0	0	1	0	0	1
	ENSMUSG00000014776	4	2	7	3	2	0	0
	ENSMUSG00000014778	333	621	143	170	99	55	193
	ENSMUSG00000014782	0	0	0	0	0	0	0
	ENSMUSG00000014786	18	16	8	2	1	8	0
	ENSMUSG00000014791	19	4	10	11	0	0	0
	ENSMUSG00000014813	5	0	0	4	0	0	0
	ENSMUSG00000014837	34	20	24	30	8	6	1
	ENSMUSG00000014846	398	237	963	367	85	101	40
	ENSMUSG00000014850	282	30	169	69	23	54	10
	ENSMUSG00000014852	1	0	0	0	0	1	0
	ENSMUSG00000014856	351	217	194	183	31	66	17
	ENSMUSG00000014859	256	42	305	112	16	13	23
	ENSMUSG00000014867	1196	548	1182	998	150	166	96
	ENSMUSG00000014873	557	107	369	143	42	35	67
	ENSMUSG00000014905	133	24	157	100	28	17	9
	ENSMUSG00000014907	282	162	226	182	34	57	20
	ENSMUSG00000014932	18	1	10	5	9	6	0
	ENSMUSG00000014956	494	17	611	281	61	37	49
	ENSMUSG00000014959	397	148	397	260	42	49	23
	ENSMUSG00000014980	71	1	32	26	5	3	0
	ENSMUSG00000015001	0	0	0	0	0	0	0
	ENSMUSG00000015002	819	80	813	347	77	164	32
	ENSMUSG00000015013	288	139	171	174	16	22	6
	ENSMUSG00000015016	18	15	9	14	5	4	3
	ENSMUSG00000015023	304	27	254	166	23	24	15
	ENSMUSG00000015027	161	145	99	128	27	19	5
	ENSMUSG00000015053	3	0	1	1	0	2	0
	ENSMUSG00000015083	1	2	1	1	1	1	0
	ENSMUSG00000015085	0	0	0	1	0	0	0
	ENSMUSG00000015087	613	304	337	297	100	142	10
	ENSMUSG00000015090	0	0	0	0	0	0	0
	ENSMUSG00000015092	1137	623	982	657	117	150	59
	ENSMUSG00000015093	2	0	1	0	0	3	0
	ENSMUSG00000015094	7	2	10	10	1	0	3
	ENSMUSG00000015095	99	85	90	47	6	11	1
	ENSMUSG00000015112	65	36	47	104	12	39	3
	ENSMUSG00000015120	316	32	19	59	24	203	0
	ENSMUSG00000015126	395	61	203	106	24	8	2
	ENSMUSG00000015127	19	1	31	8	1	7	0
	ENSMUSG00000015133	307	213	171	159	34	120	19
	ENSMUSG00000015134	17	6	4	44	6	2	0
	ENSMUSG00000015143	784	56	608	564	49	50	22
	ENSMUSG00000015149	371	46	223	128	36	77	9
	ENSMUSG00000015165	986	167	1350	494	133	224	74
	ENSMUSG00000015176	381	39	268	169	38	70	9
	ENSMUSG00000015189	287	105	172	120	18	38	14
	ENSMUSG00000015202	36	14	33	23	2	3	3
	ENSMUSG00000015214	164	43	153	81	15	51	9
	ENSMUSG00000015217	44	3	39	55	7	5	2
	ENSMUSG00000015222	33	20	10	31	13	12	2
	ENSMUSG00000015224	0	0	0	0	0	0	0
	ENSMUSG00000015242	0	0	0	0	0	0	0
	ENSMUSG00000015243	350	314	270	573	100	252	86
	ENSMUSG00000015247	492	13	276	294	46	11	28
	ENSMUSG00000015289	266	66	192	148	31	17	20
	ENSMUSG00000015290	359	167	246	152	38	25	8
	ENSMUSG00000015291	179	15	116	45	16	39	12
	ENSMUSG00000015305	364	412	289	705	124	268	82
	ENSMUSG00000015312	256	157	313	567	56	446	58
	ENSMUSG00000015314	976	100	370	47	27	63	7
	ENSMUSG00000015316	123	4	72	14	1	29	0
	ENSMUSG00000015335	80	9	73	59	14	8	11
	ENSMUSG00000015337	32	10	43	17	0	3	5
	ENSMUSG00000015340	4894	4703	2461	4868	1045	1737	271
	ENSMUSG00000015341	93	25	82	46	18	20	2
	ENSMUSG00000015342	19	1	13	3	1	0	2
	ENSMUSG00000015354	1	0	1	0	0	0	0
	ENSMUSG00000015355	150	12	156	99	27	10	12
	ENSMUSG00000015357	81	19	70	32	3	22	9
	ENSMUSG00000015363	215	36	175	106	9	20	14
	ENSMUSG00000015365	0	0	0	0	0	0	0
	ENSMUSG00000015377	68	11	42	8	1	6	2
	ENSMUSG00000015396	2095	339	1318	1260	310	83	48
	ENSMUSG00000015401	0	0	0	0	0	0	0
	ENSMUSG00000015405	1	0	0	0	0	0	0
	ENSMUSG00000015437	115	7	332	150	51	17	23
	ENSMUSG00000015441	0	1	0	11	1	3	0
	ENSMUSG00000015443	0	0	0	0	0	0	0
	ENSMUSG00000015451	0	2	2	1	0	0	0
	ENSMUSG00000015452	145	44	28	5	5	17	4
	ENSMUSG00000015461	476	60	355	366	78	22	21
	ENSMUSG00000015467	38	15	18	4	1	4	7
	ENSMUSG00000015468	5	2	1	2	0	0	0
	ENSMUSG00000015474	53	23	55	53	4	4	10
	ENSMUSG00000015476	111	42	104	16	9	4	26
	ENSMUSG00000015478	10	3	14	9	0	4	1
	ENSMUSG00000015484	0	0	0	0	0	0	0
	ENSMUSG00000015488	266	63	181	73	19	19	16
	ENSMUSG00000015501	896	173	539	316	117	186	20
	ENSMUSG00000015519	15	0	35	7	8	5	3
	ENSMUSG00000015522	111	25	123	57	13	40	4
	ENSMUSG00000015533	2	0	0	3	0	3	0
	ENSMUSG00000015536	153	20	87	94	15	19	14
	ENSMUSG00000015542	53	68	26	39	5	19	11
	ENSMUSG00000015568	642	216	672	696	207	86	71
	ENSMUSG00000015575	706	139	473	445	71	39	41
	ENSMUSG00000015579	0	0	0	0	0	0	0
	ENSMUSG00000015597	1230	178	487	226	100	157	17
	ENSMUSG00000015599	2	0	2	0	0	0	0
	ENSMUSG00000015605	1586	55	1148	245	114	13	62
	ENSMUSG00000015619	1441	311	1076	332	92	191	22
	ENSMUSG00000015627	0	0	0	0	0	0	0
	ENSMUSG00000015647	10	5	8	13	4	2	2
	ENSMUSG00000015652	0	0	0	2	0	0	0
	ENSMUSG00000015653	0	0	0	5	0	0	0
	ENSMUSG00000015656	207	40	196	170	59	68	8
	ENSMUSG00000015659	7	3	2	6	0	5	0
	ENSMUSG00000015665	0	0	0	0	0	0	0
	ENSMUSG00000015668	95	85	78	70	12	22	13
	ENSMUSG00000015671	1343	62	1036	790	116	28	103
	ENSMUSG00000015672	44	20	58	40	10	26	8
	ENSMUSG00000015697	49	13	57	24	9	44	6
	ENSMUSG00000015702	14	11	6	8	11	15	55
	ENSMUSG00000015709	43	6	55	29	3	10	1
	ENSMUSG00000015711	139	17	65	72	15	5	0
	ENSMUSG00000015714	422	15	438	369	72	21	42
	ENSMUSG00000015721	0	0	0	0	0	0	0
	ENSMUSG00000015733	884	257	797	889	151	259	113
	ENSMUSG00000015745	823	955	484	884	211	364	161
	ENSMUSG00000015747	47	19	45	25	7	14	5
	ENSMUSG00000015748	501	54	253	99	31	85	12
	ENSMUSG00000015749	717	47	1203	493	64	57	51
	ENSMUSG00000015750	87	41	55	82	10	30	2
	ENSMUSG00000015755	1253	133	738	753	120	307	50
	ENSMUSG00000015757	1552	369	1220	530	153	450	33
	ENSMUSG00000015759	206	73	195	162	28	22	15
	ENSMUSG00000015766	124	36	128	107	46	55	6
	ENSMUSG00000015776	118	35	91	73	7	13	5
	ENSMUSG00000015787	0	0	0	0	0	0	0
	ENSMUSG00000015790	146	42	144	71	7	23	16
	ENSMUSG00000015804	592	67	603	324	61	26	33
	ENSMUSG00000015806	428	252	400	298	41	53	36
	ENSMUSG00000015812	28	16	8	4	2	5	0
	ENSMUSG00000015829	0	0	0	1	0	0	0
	ENSMUSG00000015837	3064	1430	2348	2218	531	542	95
	ENSMUSG00000015839	1402	396	630	1354	213	687	114
	ENSMUSG00000015843	0	0	0	1	0	1	0
	ENSMUSG00000015846	143	157	171	140	34	51	29
	ENSMUSG00000015850	42	18	33	65	18	11	21
	ENSMUSG00000015852	315	292	295	332	86	68	26
	ENSMUSG00000015854	10	13	10	3	2	0	0
	ENSMUSG00000015869	270	129	262	93	10	45	32
	ENSMUSG00000015879	1	0	0	1	0	0	0
	ENSMUSG00000015880	26	5	20	48	2	25	0
	ENSMUSG00000015882	494	77	158	217	45	176	20
	ENSMUSG00000015889	35	9	108	21	2	8	8
	ENSMUSG00000015890	0	0	3	0	0	1	0
	ENSMUSG00000015932	158	22	24	242	31	105	0
	ENSMUSG00000015937	1989	498	1479	956	156	345	92
	ENSMUSG00000015942	120	35	69	19	5	24	0
	ENSMUSG00000015943	100	69	88	65	9	16	6
	ENSMUSG00000015944	146	45	107	65	18	10	6
	ENSMUSG00000015947	224	285	156	278	47	69	25
	ENSMUSG00000015950	1106	988	696	1155	181	516	205
	ENSMUSG00000015957	1	0	7	3	0	0	0
	ENSMUSG00000015961	217	34	250	133	21	98	18
	ENSMUSG00000015962	0	0	0	0	0	0	0
	ENSMUSG00000015966	4	1	2	1	0	2	0
	ENSMUSG00000015968	233	217	53	184	61	204	8
	ENSMUSG00000015970	4	2	6	6	1	1	2
	ENSMUSG00000015971	210	39	183	85	16	22	11
	ENSMUSG00000015980	12	2	12	11	1	3	0
	ENSMUSG00000015981	17	7	24	12	0	12	0
	ENSMUSG00000015994	419	58	305	183	37	36	20
	ENSMUSG00000016018	729	185	345	277	63	162	9
	ENSMUSG00000016024	142	27	50	92	31	15	9
	ENSMUSG00000016028	77	1	44	11	1	1	1
	ENSMUSG00000016087	869	192	868	473	68	121	54
	ENSMUSG00000016128	45	47	24	35	18	58	3
	ENSMUSG00000016150	0	0	0	2	1	0	0
	ENSMUSG00000016179	0	0	0	0	0	0	0
	ENSMUSG00000016181	271	45	86	37	12	64	0
	ENSMUSG00000016194	334	13	253	38	10	18	3
	ENSMUSG00000016200	0	0	1	0	0	0	0
	ENSMUSG00000016206	148	24	128	64	15	14	14
	ENSMUSG00000016239	27	11	5	37	1	10	2
	ENSMUSG00000016252	834	189	375	540	91	39	42
	ENSMUSG00000016253	654	552	414	161	58	69	43
	ENSMUSG00000016255	0	0	0	0	0	0	0
	ENSMUSG00000016256	1958	1809	1124	2180	357	306	185
	ENSMUSG00000016257	496	264	381	397	51	72	13
	ENSMUSG00000016262	38	1	21	30	7	4	6
	ENSMUSG00000016283	406	108	88	90	29	30	19
	ENSMUSG00000016308	227	24	237	156	24	19	24
	ENSMUSG00000016319	205	26	494	242	35	13	26
	ENSMUSG00000016327	0	1	2	1	0	0	0
	ENSMUSG00000016344	61	11	114	13	1	9	0
	ENSMUSG00000016346	0	0	1	0	0	0	3
	ENSMUSG00000016349	0	0	0	0	0	0	0
	ENSMUSG00000016356	9	4	11	5	1	0	1
	ENSMUSG00000016382	52	13	25	81	9	9	1
	ENSMUSG00000016386	9	0	1	6	3	1	0
	ENSMUSG00000016409	335	71	203	137	29	32	14
	ENSMUSG00000016427	130	3	171	99	31	7	10
	ENSMUSG00000016458	0	0	0	0	0	0	0
	ENSMUSG00000016477	41	17	39	39	10	25	1
	ENSMUSG00000016481	999	152	523	340	69	103	33
	ENSMUSG00000016487	107	75	36	144	22	122	7
	ENSMUSG00000016493	16	2	4	5	0	8	0
	ENSMUSG00000016494	54	32	19	97	4	13	4
	ENSMUSG00000016495	152	51	145	89	23	75	23
	ENSMUSG00000016496	173	56	26	169	31	167	1
	ENSMUSG00000016498	30	5	24	26	2	3	1
	ENSMUSG00000016503	141	51	109	83	9	11	5
	ENSMUSG00000016510	119	53	62	48	17	21	3
	ENSMUSG00000016520	79	27	111	26	7	8	10
	ENSMUSG00000016524	0	0	0	1	0	0	0
	ENSMUSG00000016526	9	2	5	14	0	1	0
	ENSMUSG00000016528	410	108	472	404	59	89	46
	ENSMUSG00000016529	11	3	17	37	8	1	0
	ENSMUSG00000016534	1846	892	1024	1913	423	483	218
	ENSMUSG00000016541	567	249	626	418	41	73	60
	ENSMUSG00000016552	23	4	25	9	6	3	0
	ENSMUSG00000016554	796	299	624	362	63	60	24
	ENSMUSG00000016559	4612	648	3332	4742	848	560	615
	ENSMUSG00000016619	456	127	334	182	34	77	18
	ENSMUSG00000016624	29	14	19	0	1	4	1
	ENSMUSG00000016626	0	0	0	0	0	0	0
	ENSMUSG00000016637	48	13	36	13	4	5	7
	ENSMUSG00000016664	85	63	98	110	12	45	11
	ENSMUSG00000016756	464	14	230	17	29	36	0
	ENSMUSG00000016757	100	18	113	38	8	7	8
	ENSMUSG00000016758	6	7	4	5	2	1	0
	ENSMUSG00000016763	8	0	4	4	0	1	1
	ENSMUSG00000016831	306	45	289	154	25	30	18
	ENSMUSG00000016833	231	52	182	118	28	20	12
	ENSMUSG00000016918	0	0	0	0	0	0	0
	ENSMUSG00000016921	1112	296	914	368	78	134	56
	ENSMUSG00000016933	1197	64	780	108	25	100	12
	ENSMUSG00000016940	557	549	389	153	56	151	48
	ENSMUSG00000016942	1	0	0	2	0	1	0
	ENSMUSG00000016946	45	24	60	26	1	2	0
	ENSMUSG00000016982	0	0	0	0	0	0	0
	ENSMUSG00000016984	133	14	83	39	4	13	7
	ENSMUSG00000016995	0	2	0	2	0	1	0
	ENSMUSG00000016998	0	0	0	0	0	0	0
	ENSMUSG00000017000	0	0	0	0	0	0	0
	ENSMUSG00000017002	287	60	127	226	44	16	11
	ENSMUSG00000017003	0	0	0	0	0	0	0
	ENSMUSG00000017004	0	0	0	0	0	0	0
	ENSMUSG00000017007	0	0	0	0	0	0	0
	ENSMUSG00000017009	215	32	117	430	52	92	7
	ENSMUSG00000017049	0	0	0	0	0	0	0
	ENSMUSG00000017057	234	99	100	306	37	58	40
	ENSMUSG00000017064	0	0	0	0	0	0	0
	ENSMUSG00000017119	430	91	312	192	45	56	31
	ENSMUSG00000017132	83	29	195	82	9	70	13
	ENSMUSG00000017144	28	16	21	29	11	17	1
	ENSMUSG00000017146	12	5	22	19	3	21	0
	ENSMUSG00000017165	0	0	0	0	0	0	0
	ENSMUSG00000017167	10	5	7	3	0	2	4
	ENSMUSG00000017176	176	42	136	42	11	18	6
	ENSMUSG00000017188	254	195	229	217	45	47	36
	ENSMUSG00000017195	7	0	2	1	0	0	0
	ENSMUSG00000017204	0	0	0	0	0	0	0
	ENSMUSG00000017210	123	40	98	56	16	10	0
	ENSMUSG00000017211	0	0	0	0	0	0	0
	ENSMUSG00000017221	695	83	718	425	83	52	36
	ENSMUSG00000017264	353	98	262	85	29	39	3
	ENSMUSG00000017286	51	10	53	48	7	3	6
	ENSMUSG00000017288	171	26	149	128	23	47	17
	ENSMUSG00000017291	3071	118	840	1471	465	453	49
	ENSMUSG00000017299	136	46	151	69	19	19	10
	ENSMUSG00000017300	3	3	0	0	2	0	0
	ENSMUSG00000017307	176	52	97	54	11	15	0
	ENSMUSG00000017309	17	5	24	12	6	0	0
	ENSMUSG00000017310	0	0	0	0	0	0	0
	ENSMUSG00000017311	0	0	0	0	0	0	0
	ENSMUSG00000017314	4	0	3	0	1	0	0
	ENSMUSG00000017316	0	0	0	0	0	0	0
	ENSMUSG00000017344	0	0	0	0	0	1	0
	ENSMUSG00000017376	606	97	385	96	29	52	7
	ENSMUSG00000017386	91	5	99	33	2	6	0
	ENSMUSG00000017390	242	86	117	301	39	21	3
	ENSMUSG00000017400	59	16	54	37	4	5	2
	ENSMUSG00000017404	354	73	427	145	20	20	11
	ENSMUSG00000017405	24	2	13	6	1	7	0
	ENSMUSG00000017412	1	0	0	2	0	0	0
	ENSMUSG00000017417	35	29	30	36	8	7	4
	ENSMUSG00000017418	156	27	171	82	22	62	2
	ENSMUSG00000017421	1199	368	657	480	84	208	74
	ENSMUSG00000017428	359	85	323	205	38	78	4
	ENSMUSG00000017446	15	8	8	16	5	5	0
	ENSMUSG00000017453	1	0	0	1	1	0	0
	ENSMUSG00000017466	1828	730	777	2063	670	1038	64
	ENSMUSG00000017478	1087	232	625	554	128	159	40
	ENSMUSG00000017485	2452	177	1870	655	137	299	52
	ENSMUSG00000017491	0	0	0	0	0	0	0
	ENSMUSG00000017493	1353	63	2024	241	81	43	9
	ENSMUSG00000017499	12	2	21	17	1	10	3
	ENSMUSG00000017548	459	38	227	262	33	268	7
	ENSMUSG00000017550	85	12	47	68	6	35	5
	ENSMUSG00000017561	2482	150	1854	437	123	252	60
	ENSMUSG00000017588	0	0	0	0	0	0	0
	ENSMUSG00000017607	69	56	31	79	20	8	3
	ENSMUSG00000017615	475	183	227	261	47	27	31
	ENSMUSG00000017631	557	433	445	551	113	326	137
	ENSMUSG00000017639	97	27	87	25	11	12	5
	ENSMUSG00000017652	106	12	47	47	12	11	1
	ENSMUSG00000017664	173	174	190	122	21	53	9
	ENSMUSG00000017667	1	3	1	4	0	0	0
	ENSMUSG00000017670	368	135	371	284	50	49	35
	ENSMUSG00000017677	252	53	203	190	50	185	29
	ENSMUSG00000017679	156	33	109	47	9	15	6
	ENSMUSG00000017686	538	176	391	225	36	89	30
	ENSMUSG00000017688	0	0	0	0	0	0	0
	ENSMUSG00000017692	3	1	2	1	0	1	0
	ENSMUSG00000017697	70	45	96	39	13	6	1
	ENSMUSG00000017707	4595	1142	3859	3290	954	575	515
	ENSMUSG00000017713	34	30	10	21	1	10	1
	ENSMUSG00000017715	1259	889	580	580	100	197	114
	ENSMUSG00000017716	298	207	213	342	46	72	32
	ENSMUSG00000017718	19	18	26	5	3	3	0
	ENSMUSG00000017720	0	0	0	0	0	0	0
	ENSMUSG00000017721	155	164	140	141	21	101	5
	ENSMUSG00000017723	19	7	5	44	4	0	0
	ENSMUSG00000017724	2	2	0	1	0	2	0
	ENSMUSG00000017733	0	0	0	0	0	0	0
	ENSMUSG00000017734	11	4	3	10	2	2	1
	ENSMUSG00000017737	659	59	38	274	45	21	19
	ENSMUSG00000017740	4	0	0	1	0	0	0
	ENSMUSG00000017747	77	8	45	58	32	7	11
	ENSMUSG00000017754	276	315	593	406	153	85	56
	ENSMUSG00000017756	311	5	250	73	13	14	19
	ENSMUSG00000017760	1794	3195	1607	2460	491	675	428
	ENSMUSG00000017764	10	6	25	10	1	3	1
	ENSMUSG00000017765	109	84	47	64	17	15	12
	ENSMUSG00000017767	0	0	0	0	0	1	0
	ENSMUSG00000017774	244	98	222	193	41	47	14
	ENSMUSG00000017776	252	237	229	199	62	126	32
	ENSMUSG00000017778	318	74	315	324	36	42	33
	ENSMUSG00000017781	1252	307	1265	921	148	264	119
	ENSMUSG00000017801	166	18	94	107	10	47	10
	ENSMUSG00000017802	77	27	46	29	8	37	0
	ENSMUSG00000017817	0	0	0	0	0	0	0
	ENSMUSG00000017830	47	52	45	35	5	8	6
	ENSMUSG00000017831	19	5	16	21	3	20	0
	ENSMUSG00000017832	0	0	0	0	0	0	0
	ENSMUSG00000017837	118	69	90	107	11	12	30
	ENSMUSG00000017843	1292	125	532	725	173	304	28
	ENSMUSG00000017858	127	31	84	57	15	13	13
	ENSMUSG00000017861	8	1	2	1	2	3	0
	ENSMUSG00000017868	1	1	0	0	0	0	0
	ENSMUSG00000017897	132	23	114	38	10	10	2
	ENSMUSG00000017922	0	0	0	0	0	0	0
	ENSMUSG00000017929	408	85	348	381	70	41	36
	ENSMUSG00000017943	0	0	0	0	0	0	0
	ENSMUSG00000017950	0	0	0	0	0	0	0
	ENSMUSG00000017969	1	0	0	0	0	1	0
	ENSMUSG00000017978	3	2	2	4	0	2	1
	ENSMUSG00000017999	509	88	402	240	63	92	14
	ENSMUSG00000018001	293	146	221	152	51	192	3
	ENSMUSG00000018008	1053	1761	953	899	158	468	244
	ENSMUSG00000018012	5	0	1	4	3	1	0
	ENSMUSG00000018040	70	13	20	14	8	5	0
	ENSMUSG00000018042	236	39	182	316	56	38	24
	ENSMUSG00000018068	247	78	146	129	32	43	2
	ENSMUSG00000018076	1895	170	642	837	178	323	27
	ENSMUSG00000018102	163	38	63	199	22	32	47
	ENSMUSG00000018126	0	0	3	0	0	0	0
	ENSMUSG00000018143	260	144	272	130	16	65	14
	ENSMUSG00000018160	2117	375	1057	591	139	211	42
	ENSMUSG00000018166	13	1	14	11	4	1	9
	ENSMUSG00000018167	171	14	151	156	18	36	24
	ENSMUSG00000018168	551	92	356	98	21	101	3
	ENSMUSG00000018169	230	68	284	61	13	25	21
	ENSMUSG00000018171	1236	437	663	906	307	411	436
	ENSMUSG00000018189	276	87	220	147	35	61	10
	ENSMUSG00000018196	397	157	263	238	31	54	25
	ENSMUSG00000018199	75	10	23	60	7	17	9
	ENSMUSG00000018209	3583	813	3077	849	192	422	143
	ENSMUSG00000018211	0	0	0	0	0	0	0
	ENSMUSG00000018217	127	58	126	199	73	19	16
	ENSMUSG00000018238	12	35	8	9	3	4	0
	ENSMUSG00000018239	322	59	160	151	22	45	15
	ENSMUSG00000018259	0	0	0	0	0	0	0
	ENSMUSG00000018263	0	0	0	0	0	0	0
	ENSMUSG00000018286	734	555	615	707	90	159	54
	ENSMUSG00000018287	449	191	278	217	79	42	34
	ENSMUSG00000018293	109	6	326	102	7	9	25
	ENSMUSG00000018322	327	153	407	111	34	55	40
	ENSMUSG00000018326	2691	819	2309	1578	265	379	192
	ENSMUSG00000018334	259	116	130	117	24	32	11
	ENSMUSG00000018339	29	137	58	68	11	26	26
	ENSMUSG00000018340	5321	1725	7033	1687	311	569	240
	ENSMUSG00000018341	56	11	56	24	17	6	3
	ENSMUSG00000018347	125	79	79	49	8	21	0
	ENSMUSG00000018362	0	0	0	0	0	5	0
	ENSMUSG00000018363	751	282	540	364	78	144	19
	ENSMUSG00000018372	240	10	99	52	13	57	6
	ENSMUSG00000018377	808	141	455	298	51	123	21
	ENSMUSG00000018378	47	28	45	21	4	6	1
	ENSMUSG00000018379	973	102	753	346	69	108	59
	ENSMUSG00000018381	2622	1982	1322	1273	375	261	161
	ENSMUSG00000018387	13	4	5	9	1	2	0
	ENSMUSG00000018395	142	38	64	124	51	35	2
	ENSMUSG00000018398	246	149	179	257	61	72	33
	ENSMUSG00000018401	273	50	179	104	22	11	8
	ENSMUSG00000018405	138	89	126	50	5	36	6
	ENSMUSG00000018411	5	0	0	5	0	0	0
	ENSMUSG00000018412	698	162	248	216	72	148	6
	ENSMUSG00000018415	104	5	139	69	6	3	1
	ENSMUSG00000018417	30	12	11	29	6	18	0
	ENSMUSG00000018425	515	136	376	213	50	122	38
	ENSMUSG00000018427	49	31	31	22	6	39	8
	ENSMUSG00000018428	29	13	27	41	3	5	1
	ENSMUSG00000018433	472	65	182	138	24	59	3
	ENSMUSG00000018442	496	238	287	241	47	66	24
	ENSMUSG00000018446	689	18	759	451	57	15	72
	ENSMUSG00000018449	121	48	89	68	21	24	12
	ENSMUSG00000018451	2	0	6	1	0	0	0
	ENSMUSG00000018459	129	217	93	102	27	39	34
	ENSMUSG00000018470	20	4	14	6	2	1	0
	ENSMUSG00000018474	4163	457	1919	308	138	342	21
	ENSMUSG00000018476	208	18	371	191	49	122	13
	ENSMUSG00000018479	0	0	0	0	0	0	0
	ENSMUSG00000018481	531	193	508	293	64	90	16
	ENSMUSG00000018486	1	0	0	0	0	0	0
	ENSMUSG00000018500	18	7	22	32	2	2	0
	ENSMUSG00000018501	7028	1515	4551	2150	612	952	116
	ENSMUSG00000018507	316	48	196	174	27	37	18
	ENSMUSG00000018509	28	7	29	14	1	2	4
	ENSMUSG00000018537	36	38	22	22	9	14	3
	ENSMUSG00000018541	447	147	234	189	43	113	20
	ENSMUSG00000018543	3	4	0	1	0	0	0
	ENSMUSG00000018547	324	53	370	135	23	19	19
	ENSMUSG00000018548	106	28	71	71	5	45	1
	ENSMUSG00000018554	2	0	0	1	0	0	0
	ENSMUSG00000018559	164	28	225	91	20	8	27
	ENSMUSG00000018565	155	124	139	130	22	33	8
	ENSMUSG00000018566	0	2	1	1	0	0	0
	ENSMUSG00000018567	711	439	747	723	124	208	67
	ENSMUSG00000018569	23	4	2	53	13	6	0
	ENSMUSG00000018570	8	1	6	2	0	1	0
	ENSMUSG00000018572	790	476	441	407	94	126	48
	ENSMUSG00000018574	163	44	143	84	14	8	4
	ENSMUSG00000018581	1	0	1	0	0	0	0
	ENSMUSG00000018583	1013	177	1249	478	72	62	42
	ENSMUSG00000018585	464	358	371	513	53	57	42
	ENSMUSG00000018589	0	0	0	0	1	0	0
	ENSMUSG00000018593	18	43	19	79	12	10	0
	ENSMUSG00000018595	0	0	0	0	0	0	0
	ENSMUSG00000018599	42	6	19	16	0	4	0
	ENSMUSG00000018604	1	0	1	2	0	0	0
	ENSMUSG00000018620	0	0	0	0	0	0	0
	ENSMUSG00000018623	0	0	3	0	0	0	0
	ENSMUSG00000018634	0	0	0	0	0	0	0
	ENSMUSG00000018648	4	1	5	17	1	2	0
	ENSMUSG00000018651	181	55	60	114	17	24	11
	ENSMUSG00000018654	4274	876	3501	713	170	496	77
	ENSMUSG00000018656	0	0	0	0	0	0	0
	ENSMUSG00000018659	212	109	172	128	21	12	1
	ENSMUSG00000018661	58	12	63	26	6	17	3
	ENSMUSG00000018666	2011	237	941	780	186	160	40
	ENSMUSG00000018669	107	61	99	43	6	17	1
	ENSMUSG00000018672	5	4	11	9	1	0	0
	ENSMUSG00000018677	478	424	439	382	53	80	36
	ENSMUSG00000018678	245	17	309	82	14	18	15
	ENSMUSG00000018697	145	65	66	32	16	41	1
	ENSMUSG00000018698	8	1	0	3	0	3	0
	ENSMUSG00000018707	3789	1927	1540	988	394	504	86
	ENSMUSG00000018727	9	1	0	2	0	0	0
	ENSMUSG00000018733	39	20	23	11	2	8	1
	ENSMUSG00000018736	1472	146	707	723	228	343	73
	ENSMUSG00000018740	13	4	14	9	6	1	0
	ENSMUSG00000018750	675	84	330	178	44	53	6
	ENSMUSG00000018752	16	22	9	24	3	7	2
	ENSMUSG00000018761	620	411	464	403	95	168	40
	ENSMUSG00000018765	442	61	332	219	57	75	30
	ENSMUSG00000018770	1935	109	1697	1185	184	63	64
	ENSMUSG00000018774	1186	1623	865	1501	350	438	146
	ENSMUSG00000018776	0	0	0	0	0	0	0
	ENSMUSG00000018796	149	31	91	140	27	65	4
[truncated: 45,645 more rows]

[truncated: 93 more sheets: Fig. 3A_CD45_METADATA, Fig. 3A_CD45_DESEQ_VOLCANO, Fig. 3A_EPCAM_GENECOUNTS, Fig. 3A_EPCAM_METADATA, Fig. 3A_EPCAM_DESEQ_VOLCANO, Fig. 3BC_CD45_GSEA_RANKLIST, Fig. 3BCF_CD45_IMMUNESIG, Fig. 3BC_CD45_GENEONTOLOGY, Fig. 3D_E_MYELOID_FACS, Fig. 3F_M2_GSEA, Fig. 4A, Fig. 4B, Fig. 4B_HYPOXIA W6 TO TEND, Fig. 4C, Fig. 4D_NORMALIZED_COUNTS_CD45, Fig. 4D_NORMALIZED_COUNTS_EPCAM, 4D_EXPRESSION_OF_ANGIOGENIC_FAC, Fig. 4E_F_ELISA_VEGFA, Fig. 5A_TOP10_genes_cluster, Fig. 5B_cell_counts_cluster …]
